# Supplementary material for: The Relationship Between Microbial Community Structures and Environmental Parameters Revealed by Metagenomic Analysis of Hot Spring Water in the Kirishima Area, Japan
Source: Front Bioeng Biotechnol. 2018 Dec 20;6:202. doi: 10.3389/fbioe.2018.00202 (PMC6306410; doi:10.3389/fbioe.2018.00202)
Supplement: Supplementary file 6 [file Table_2.xlsx]

## Sheet: Supplementary Table 1
	Supplementary Table 1. Samples from hot spring samples investigated in this study
	Site name	Sample name	Context	Coordinates
	Kinyu	K1	clear	31°55'01.9"N 130°47'56.9"E
	Yamanoshiro	Y1	clear	31°53'32.5"N 130°49'35.6"E
	Nonoyukoya	N1	clear	31°55'05.1"N 130°47'53.4"E
	Miyama	M1	clear	31°57'22.4"N 130°46'46.4"E
	Kurinodake	K2	cloud	31°55'05.7"N 130°47'51.9"E
	Ioudani	I1	cloud	31°53'52.7"N 130°50'18.8"E
	Torigigoku	T1	cloud	31°54'49.1"N 130°49'30.6"E
	Ginyu	G1	cloud	31°55'55.1"N 130°48'02.3"E
	Nonoyufunki	N2	cloud	31°54'53.1"N 130°49'46.9"E

## Sheet: Supplementary Table 2
	Supplementary Table 2. Strains selected for the enrichment analysis
	Genus	Strain	KEGGcode-1a	KEGGcode-2b
	Escherichia	Escherichia coli O44:H18 042 (EAEC)	T02067	elo
	Salmonella	Salmonella enterica subsp. enterica serovar Typhimurium 08-1736	T02738	seen
	Yersinia	Yersinia enterocolitica subsp. palearctica 105.5R(r)	T01480	yep
	Shigella	Shigella boydii CDC 3083-94	T00700	sbc
	Pectobacterium	Pectobacterium atrosepticum 21A	T03293	pato
	Erwinia	Erwinia billingiae	T01270	ebi
	Photorhabdus	Photorhabdus luminescens	T00149	plu
	Buchnera	Buchnera aphidicola Tuc7 (Acyrthosiphon pisum)	T00821	bau
	Wigglesworthia	Wigglesworthia glossinidia brevipalpis (Glossina brevipalpis)	T00101	wbr
	Sodalis	Sodalis glossinidius (Glossina spp.)	T00316	sgl
	Enterobacter	Enterobacter lignolyticus	T01342	esc
	Cronobacter	Cronobacter sakazakii CMCC 45402	T02955	csi
	Klebsiella	Klebsiella pneumoniae	T02793	kpr
	Citrobacter	Citrobacter rodentium	T01145	cro
	Serratia	Serratia plymuthica S13	T02716	sry
	Proteus	Proteus mirabilis BB2000	T02789	pmib
	Edwardsiella	Edwardsiella ictaluri	T00912	eic
	Blochmannia	Candidatus Blochmannia vafer (Camponotus vafer)	T01398	bva
	Hamiltonella	Candidatus Hamiltonella defensa (Acyrthosiphon pisum)	T00911	hde
	Unclassified aphid symbionts	Secondary endosymbiont of Ctenarytaina eucalypti	T02199	sect
	Dickeya	Dickeya dadantii 3937	T01305	ddd
	Xenorhabdus	Xenorhabdus bovienii	T01186	xbo
	Pantoea	Pantoea ananatis LMG 5342	T01728	plf
	Riesia	Candidatus Riesia pediculicola	T01218	rip
	Rahnella	Rahnella sp. Y9602	T01422	rah
	Moranella	Candidatus Moranella endobia PCIT	T01562	men
	Providencia	Providencia stuartii MRSN 2154	T02042	psi
	Shimwellia	Shimwellia blattae	T02111	ebt
	Morganella	Morganella morganii	T02496	mmk
	Raoultella	Raoultella ornithinolytica	T02625	ror
	Cedecea	Cedecea neteri	T03298	cnt
	Pluralibacter	Pluralibacter gergoviae	T03300	pge
	Unclassified Enterobacteria	Enterobacteriaceae bacterium FGI 57	T02431	ebf
	Haemophilus	Haemophilus parainfluenzae	T01605	hpr
	Histophilus	Haemophilus somnus 129PT	T00386	hso
	Pasteurella	Pasteurella multocida subsp. multocida 3480	T02057	pul
	Basfia	Mannheimia succiniciproducens	T00201	msu
	Mannheimia	Mannheimia haemolytica USDA-ARS-SAM-185	T02522	mht
	Actinobacillus	Actinobacillus succinogenes	T00558	asu
	Aggregatibacter	Aggregatibacter actinomycetemcomitans ANH9381	T01651	aao
	Gallibacterium	Gallibacterium anatis	T01482	gan
	Bibersteinia	Bibersteinia trehalosi USDA-ARS-USMARC-192	T02504	bto
	Xylella	Xylella fastidiosa Temecula1	T00113	xft
	Xanthomonas	Xanthomonas campestris pv. campestris ATCC 33913	T00083	xcc
	Stenotrophomonas	Stenotrophomonas maltophilia JV3	T01596	buj
	Pseudoxanthomonas	Pseudoxanthomonas suwonensis	T01403	psu
	Frateuria	Frateuria aurantia	T01773	fau
	Rhodanobacter	Rhodanobacter denitrificans	T02495	rhd
	Dyella	Dyella jiangningensis	T03074	dji
	Vibrio	Vibrio cholerae O395	T02099	vcr
	Aliivibrio	Aiivibrio fischeri MJ11	T00754	vfm
	Photobacterium	Photobacterium profundum	T00173	ppr
	Pseudomonas	Pseudomonas putida W619	T00675	ppw
	Cellvibrio	Cellvibrio japonicus	T00721	cja
	Azotobacter	Azotobacter vinelandii DJ	T00885	avn
	Psychrobacter	Psychrobacter cryohalolentis	T00350	pcr
	Acinetobacter	Acinetobacter baumannii MDR-ZJ06	T01820	abz
	Moraxella	Moraxella catarrhalis 25240	T03217	mcs
	Shewanella	Shewanella baltica OS155	T00478	sbl
	Idiomarina	Idiomarina loihiensis GSL 199	T02681	ili
	Colwellia	Colwellia psychrerythraea	T00258	cps
	Pseudoalteromonas	Pseudoalteromonas haloplanktis	T00282	pha
	Saccharophagus	Saccharophagus degradans	T00335	sde
	Marinobacter	Marinobacter hydrocarbonoclasticus ATCC 49840	T02083	mhc
	Alteromonas	Alteromonas macleodii Balearic Sea AD45	T02253	amb
	Glaciecola	Glaciecola psychrophila	T02535	gps
	Psychromonas	Psychromonas ingrahamii	T00450	pin
	Teredinibacter	Teredinibacter turnerae	T00952	ttu
	Ferrimonas	Ferrimonas balearica	T01318	fbl
	Coxiella	Coxiella burnetii Dugway 5J108-111	T00583	cbd
	Legionella	Legionella pneumophila subsp. pneumophila Lorraine	T02175	lpo
	Methylococcus	Methylococcus capsulatus	T00205	mca
	Methylomonas	Methylomonas methanica	T01511	mmt
	Methylomicrobium	Methylomicrobium alcaliphilum	T01649	mah
	Francisella	Francisella noatunensis subsp. orientalis Toba 04	T02112	fna
	Thiomicrospira	Thiomicrospira crunogena	T00296	tcx
	Thioalkalimicrobium	Thioalkalimicrobium cyclicum	T01517	tcy
	Methylophaga	Methylophaga nitratireducenticrescens	T02055	mej
	Cycloclasticus	Cycloclasticus sp. P1	T02265	cyq
	Nitrosococcus	Nitrosococcus halophilus	T01198	nhl
	Allochromatium	Allochromatium vinosum	T01168	alv
	Thiocystis	Thiocystis violascens	T02138	tvi
	Thioflavicoccus	Thioflavicoccus mobilis	T02397	tmb
	Alkalilimnicola	Alkalilimnicola ehrlichii	T00391	aeh
	Halorhodospira	Halorhodospira halochloris	T03059	hhc
	Thioalkalivibrio	Thioalkalivibrio sulfidiphilus	T00840	tgr
	Spiribacter	Spiribacter salinus	T02685	ssal
	Halothiobacillus	Halothiobacillus neapolitanus	T01104	hna
	Hahella	Hahella chejuensis	T00307	hch
	Chromohalobacter	Chromohalobacter salexigens	T00347	csa
	Halomonas	Halomonas elongata	T01311	hel
	Portiera	Candidatus Portiera aleyrodidarum BT-B-HRs	T02267	ply
	Carsonella	Candidatus Carsonella ruddii DC	T02774	cri
	Alcanivorax	Alcanivorax borkumensis	T00380	abo
	Kangiella	Kangiella koreensis	T00973	kko
	Marinomonas	Marinomonas posidonica	T01508	mpc
	Thalassolituus	Thalassolituus oleivorans MIL-1	T02529	tol
	Aeromonas	Aeromonas hydrophila pc104A	T03193	ahp
	Tolumonas	Tolumonas auensis	T00904	tau
	Oceanimonas	Oceanimonas sp. GK1	T01667	oce
	Dichelobacter	Dichelobacter nodosus	T00517	dno
	Acidithiobacillus	Acidithiobacillus ferrooxidans ATCC 53993	T00758	afe
	Gilliamella	Gilliamella apicola	T03066	gap
	Simiduia	Simiduia agarivorans	T02281	saga
	Unclassified Gammaproteobacteria	Candidatus Vesicomyosocius okutanii	T00530	vok
	Neisseria	Neisseria gonorrhoeae NCCP11945	T00728	ngk
	Snodgrassella	Snodgrassella alvi	T03063	salv
	Chromobacterium	Chromobacterium violaceum	T00147	cvi
	Laribacter	Laribacter hongkongensis	T00884	lhk
	Pseudogulbenkiania	Pseudogulbenkiania sp. NH8B	T01619	pse
	Ralstonia	Ralstonia pickettii 12D	T00925	rpf
	Cupriavidus	Ralstonia eutropha H16	T00416	reh
	Burkholderia	Burkholderia cenocepacia HI2424	T00415	bch
	Polynucleobacter	Polynucleobacter necessarius subsp. asymbioticus	T00502	pnu
	Pandoraea	Pandoraea pnomenusa RB38	T03067	ppno
	Bordetella	Bordetella avium	T00695	bav
	Achromobacter	Achromobacter xylosoxidans NBRC 15126	T02964	axn
	Taylorella	Taylorella equigenitalis ATCC 35865	T02186	tea
	Pusillimonas	Pusillimonas sp. T7-7	T01486	put
	Advenella	Advenella mimigardefordensis	T03016	amim
	Castellaniella	Castellaniella defragrans	T03058	cdn
	Basilea	Basilea psittacipulmonis	T03226	bpsi
	Rhodoferax	Rhodoferax ferrireducens	T00334	rfr
	Polaromonas	Polaromonas naphthalenivorans	T00459	pna
	Acidovorax	Acidovorax sp. KKS102	T02290	ack
	Verminephrobacter	Verminephrobacter eiseniae	T00460	vei
	Delftia	Delftia sp. Cs1-4	T01497	del
	Variovorax	Variovorax paradoxus B4	T02835	vpd
	Comamonas	Comamonas testosteroni TK102	T03218	ctes
	Alicycliphilus	Alicycliphilus denitrificans BC	T01397	adn
	Ramlibacter	Ramlibacter tataouinensis	T01544	rta
	Symbiobacter	Symbiobacter mobilis	T02877	cbx
	Methylibium	Methylibium petroleiphilum	T00470	mpt
	Herminiimonas	Herminiimonas arsenicoxydans	T00490	har
	Janthinobacterium	Janthinobacterium sp. Marseille	T00561	mms
	Herbaspirillum	Herbaspirillum seropedicae	T01268	hse
	Zinderia	Candidatus Zinderia insecticola	T01304	zin
	Collimonas	Collimonas fungivorans	T01583	cfu
	Leptothrix	Leptothrix cholodnii	T00681	lch
	Thiomonas	Thiomonas arsenitoxydans	T02347	thi
	Rubrivivax	Rubrivivax gelatinosus	T01803	rge
	Nitrosomonas	Nitrosomonas europaea	T00130	neu
	Nitrosospira	Nitrosospira multiformis	T00302	nmu
	Aromatoleum	Aromatoleum aromaticum	T00222	eba
	Azoarcus	Azoarcus sp. KH32C	T02502	aza
	Dechloromonas	Dechloromonas aromatica	T00259	dar
	Thauera	Thauera sp. MZ1T	T00804	tmz
	Azospira	Dechlorosoma suillum	T01657	dsu
	Thiobacillus	Thiobacillus denitrificans	T00275	tbd
	Sulfuricella	Sulfuricella denitrificans	T02857	sdr
	Methylobacillus	Methylobacillus flagellatus	T00342	mfa
	Methylotenera	Methylotenera versatilis	T01247	meh
	Methylovorus	Methylovorus glucosetrophus	T00943	mei
	Accumulibacter	Accumulibacter phosphatis	T00966	app
	Tremblaya	Candidatus Tremblaya princeps PCVAL	T01858	tpq
	Sideroxydans	Sideroxydans lithotrophicus	T01196	slt
	Gallionella	Gallionella capsiferriformans	T01295	gca
	Kinetoplastibacterium	Candidatus Kinetoplastibacterium crithidii	T02413	kci
	Profftella	Candidatus Profftella armatura	T02777	ssdc
	Nasuia	Candidatus Nasuia deltocephalinicola	T02782	ndl
	Unclassified Betaproteobacteria	Beta proteobacterium CB	T02483	bprc
	Helicobacter	Helicobacter pylori 51	T02082	hpd
	Wolinella	Wolinella succinogenes	T00146	wsu
	Sulfurimonas	Sulfurimonas denitrificans	T00298	tdn
	Sulfuricurvum	Sulfuricurvum kujiense	T01370	sku
	Campylobacter	Campylobacter jejuni subsp. jejuni 00-2538	T02842	cjeu
	Arcobacter	Arcobacter butzleri ED-1	T01823	abt
	Sulfurospirillum	Sulfurospirillum deleyianum	T01126	sdl
	Nitratifractor	Nitratifractor salsuginis	T01405	nsa
	Nitratiruptor	Nitratiruptor sp. SB155-2	T00565	nis
	Sulfurovum	Sulfurovum sp. NBC37-1	T00572	sun
	Nautilia	Nautilia profundicola	T00860	nam
	Geobacter	Geobacter uraniireducens	T00521	gur
	Pelobacter	Pelobacter propionicus	T00436	ppd
	Desulfovibrio	Desulfovibrio salexigens	T00969	dsa
	Lawsonia	Lawsonia intracellularis PHE/MN1-00	T00354	lip
	Desulfomicrobium	Desulfomicrobium baculatum	T00963	dba
	Desulfohalobium	Desulfohalobium retbaense	T00989	drt
	Bdellovibrio	Bdellovibrio bacteriovorus HD100	T00159	bba
	Bacteriovorax	Bacteriovorax marinus	T01659	bmx
	Desulfotalea	Desulfotalea psychrophila	T00192	dps
	Desulfurivibrio	Desulfurivibrio alkaliphilus	T01244	dak
	Desulfobulbus	Desulfobulbus propionicus	T01413	dpr
	Desulfocapsa	Desulfocapsa sulfexigens	T02473	dsf
	Desulfococcus	Candidatus Desulfococcus oleovorans	T00610	dol
	Desulfatibacillum	Desulfatibacillum alkenivorans	T00813	dal
	Desulfobacterium	Desulfobacterium autotrophicum	T00861	dat
	Desulfobacula	Desulfobacula toluolica	T02268	dto
	Anaeromyxobacter	Anaeromyxobacter sp. Fw109-5	T00559	afw
	Myxococcus	Myxococcus xanthus	T00366	mxa
	Corallococcus	Corallococcus coralloides	T01780	ccx
	Stigmatella	Stigmatella aurantiaca	T01425	sur
	Sorangium	Sorangium cellulosum So0157-2	T02718	scu
	Haliangium	Haliangium ochraceum	T01103	hoh
	Syntrophus	Syntrophus aciditrophicus	T00346	sat
	Desulfobacca	Desulfobacca acetoxidans	T01454	dao
	Desulfomonile	Desulfomonile tiedjei	T02147	dti
	Syntrophobacter	Syntrophobacter fumaroxidans	T00418	sfu
	Desulfarculus	Desulfarculus baarsii	T01284	dbr
	Hippea	Hippea maritima	T01456	hmr
	Desulfurella	Desulfurella acetivorans	T03007	dav
	Unclassified Deltaproteobacteria	delta proteobacterium BABL1	T02948	dpb
	Rickettsia	Rickettsia prowazekii Dachau	T01790	rpz
	Orientia	Orientia tsutsugamushi Boryong	T00531	ots
	Wolbachia	Wolbachia wPip (Culex quinquefasciatus)	T00719	wpi
	Anaplasma	Anaplasma phagocytophilum HZ2	T02753	apy
	Ehrlichia	Ehrlichia ruminantium Welgevonden (France)	T00233	erw
	Neorickettsia	Neorickettsia risticii	T00951	nri
	Midichloria	Candidatus Midichloria mitochondrii	T01561	mmn
	Paracaedibacter	Candidatus Paracaedibacter acanthamoebae	T03232	paca
	Caedibacter	Candidatus Caedibacter acanthamoebae	T03240	caq
	Unclassified Holosporaceae	Endosymbiont of Acanthamoeba sp. UWC8	T03255	eaa
	Unclassified Rickettsiales	Rickettsiales bacterium Ac37b	T03234	rbt
	Mesorhizobium	Mesorhizobium opportunistum	T01542	mop
	Chelativorans	Chelativorans sp. BNC1	T00374	mes
	Parvibaculum	Parvibaculum lavamentivorans	T00580	pla
	Sinorhizobium	Sinorhizobium medicae	T00555	smd
	Ensifer	Ensifer adhaerens	T03054	ead
	Agrobacterium	Agrobacterium radiobacter	T00850	ara
	Rhizobium	Rhizobium leguminosarum bv. trifolii WSM1325	T00926	rlg
	Neorhizobium	Neorhizobium galegae bv. orientalis HAMBI 540	T03244	ngg
	Liberibacter	Candidatus Liberibacter asiaticus psy62	T00948	las
	Brucella	Brucella melitensis ATCC 23457	T00867	bmi
	Ochrobactrum	Ochrobactrum anthropi ATCC 49188	T00568	oan
	Bradyrhizobium	Bradyrhizobium sp. ORS 278	T00516	bra
	Rhodopseudomonas	Rhodopseudomonas palustris BisB18	T00336	rpc
	Nitrobacter	Nitrobacter winogradskyi	T00276	nwi
	Oligotropha	Oligotropha carboxidovorans OM5 (Mississippi)	T00783	oca
	Bartonella	Bartonella henselae BM1374163	T03068	bhn
	Xanthobacter	Xanthobacter autotrophicus	T00581	xau
	Azorhizobium	Azorhizobium caulinodans	T00609	azc
	Starkeya	Starkeya novella	T01258	sno
	Methylobacterium	Methylobacterium extorquens DM4	T00947	mdi
	Beijerinckia	Beijerinckia indica	T00688	bid
	Methylocella	Methylocella silvestris	T00802	msl
	Hyphomicrobium	Hyphomicrobium denitrificans 1NES1	T02646	hdt
	Rhodomicrobium	Rhodomicrobium vannielii	T01353	rva
	Pelagibacterium	Pelagibacterium halotolerans	T01645	phl
	Methylocystis	Methylocystis sp. SC2	T02324	msc
	Hodgkinia	Candidatus Hodgkinia cicadicola TETULN	T03202	hct
	Caulobacter	Caulobacter crescentus NA1000	T00841	ccs
	Phenylobacterium	Phenylobacterium zucineum	T00750	pzu
	Brevundimonas	Brevundimonas subvibrioides	T01291	bsb
	Asticcacaulis	Asticcacaulis excentricus	T01378	aex
	Ruegeria	Ruegeria sp. TM1040	T00359	sit
	Rhodobacter	Rhodobacter sphaeroides KD131	T00844	rsk
	Jannaschia	Jannaschia sp. CCS1	T00330	jan
	Roseobacter	Roseobacter denitrificans	T00376	rde
	Paracoccus	Paracoccus denitrificans	T00440	pde
	Dinoroseobacter	Dinoroseobacter shibae	T00612	dsh
	Ketogulonicigenium	Ketogulonicigenium vulgare Y25	T01338	kvu
	Pseudovibrio	Pseudovibrio sp. FO-BEG1	T01669	psf
	Phaeobacter	Phaeobacter gallaeciensis DSM 26640	T02968	pgd
	Octadecabacter	Octadecabacter arcticus	T02539	oar
	Leisingera	Leisingera methylohalidivorans	T02961	lmd
	Roseibacterium	Roseibacterium elongatum	T03060	red
	Planktomarina	Planktomarina temperata	T03229	ptp
	Maricaulis	Maricaulis maris	T00394	mmr
	Hyphomonas	Hyphomonas neptunium	T00397	hne
	Hirschia	Hirschia baltica	T00945	hba
	Zymomonas	Zymomonas mobilis subsp. mobilis ATCC 29191	T02187	zmb
	Novosphingobium	Novosphingobium sp. PP1Y	T01515	npp
	Sphingopyxis	Sphingopyxis alaskensis	T00361	sal
	Sphingomonas	Sphingomonas sp. MM-1	T02498	sphm
	Sphingobium	Sphingobium sp. SYK-6	T01622	ssy
	Erythrobacter	Erythrobacter litoralis	T00315	eli
	Gluconobacter	Gluconobacter oxydans 621H	T00230	gox
	Granulobacter	Granulibacter bethesdensis CGDNIH3	T03155	gbc
	Acidiphilium	Acidiphilium cryptum	T00527	acr
	Gluconacetobacter	Gluconacetobacter diazotrophicus PAl 5 (JGI)	T00798	gdj
	Komagataeibacter	Gluconacetobacter medellinensis NBRC 3288	T01631	gxy
	Acetobacter	Acetobacter pasteurianus IFO 3283-01-42C	T01818	apw
	Rhodospirillum	Rhodospirillum centenum	T00785	rce
	Magnetospirillum	Magnetospirillum magneticum	T00305	mag
	Azospirillum	Azospirillum brasilense Sp245	T02152	abs
	Tistrella	Tistrella mobilis	T02128	tmo
	Endolissoclinum	Endolissoclinum patella	T02365	thal
	Parvularcula	Parvularcula bermudensis	T01298	pbr
	Magnetococcus	Magnetococcus marinus	T00427	mgm
	Micavibrio	Micavibrio aeruginosavorus EPB	T02517	man
	Polymorphum	Polymorphum gilvum	T01458	pgv
	Pelagibacter	Candidatus Pelagibacter ubique	T00257	pub
	Unclassified SAR11 cluster	Alpha proteobacterium HIMB5	T02250	apm
	Puniceispirillum	Candidatus Puniceispirillum marinum	T01207	apb
	Bacillus	Bacillus thuringiensis Bt407	T02277	btg
	Oceanobacillus	Oceanobacillus iheyensis	T00093	oih
	Geobacillus	Geobacillus thermodenitrificans	T00496	gtn
	Anoxybacillus	Anoxybacillus flavithermus	T00790	afl
	Amphibacillus	Amphibacillus xylanus	T02266	axl
	Lysinibacillus	Lysinibacillus sphaericus	T00656	lsp
	Halobacillus	Halobacillus halophilus	T02031	hhd
	Terribacillus	Terribacillus aidingensis	T03216	tap
	Virgibacillus	Virgibacillus sp. SK37	T03219	vir
	Unclassified Sporolactobacillaceae	Bacillus selenitireducens	T01243	bse
	Staphylococcus	Staphylococcus aureus USA300-ISMMS1	T03115	saui
	Macrococcus	Macrococcus caseolyticus	T00848	mcl
	Listeria	Listeria monocytogenes Clip81459	T00898	lmc
	Exiguobacterium	Exiguobacterium sp. AT1b	T00897	eat
	Brevibacillus	Brevibacillus brevis	T00879	bbe
	Paenibacillus	Paenibacillus mucilaginosus KNP414	T01550	pms
	Thermobacillus	Thermobacillus composti	T02394	tco
	Alicyclobacillus	Alicyclobacillus acidocaldarius subsp. acidocaldarius Tc-4-1	T01821	aad
	Kyrpidia	Kyrpidia tusciae	T01220	bts
	Solibacillus	Solibacillus silvestris	T02162	siv
	Lactococcus	Lactococcus lactis subsp. lactis CV56	T01964	llt
	Streptococcus	Streptococcus suis SC84	T00937	sss
	Lactobacillus	Lactobacillus brevis ATCC 367	T00406	lbr
	Pediococcus	Pediococcus pentosaceus ATCC 25745	T00409	ppe
	Enterococcus	Enterococcus faecalis OG1RF	T01882	efi
	Melissococcus	Melissococcus plutonius DAT561	T01763	mpx
	Tetragenococcus	Tetragenococcus halophilus	T01640	thl
	Oenococcus	Oenococcus oeni	T00408	ooe
	Leuconostoc	Leuconostoc mesenteroides subsp. mesenteroides J18	T01768	lmm
	Weissella	Weissella ceti WS105	T03295	wci
	Aerococcus	Aerococcus urinae	T01447	aur
	Carnobacterium	Carnobacterium sp. WN1359	T02884	caw
	Clostridium	Clostridium beijerinckii	T00547	cbe
	Alkaliphilus	Alkaliphilus metalliredigens	T00551	amt
	Arthromitus	Candidatus Arthromitus sp. SFB-rat-Yit	T01624	asb
	Ruminiclostridium	Clostridium stercorarium subsp. stercorarium DSM 8532	T02440	css
	Ethanoligenens	Ethanoligenens harbinense	T01384	eha
	Ruminococcus	Ruminococcus albus	T01387	ral
	Faecalibacterium	Faecalibacterium prausnitzii SL3/3	T02592	fpa
	Butyrivibrio	Butyrivibrio fibrisolvens	T02581	bfi
	Cellulosilyticum	Cellulosilyticum lentocellum	T01448	cle
	Roseburia	Roseburia hominis	T01621	rho
	Coprococcus	Coprococcus sp. ART55/1	T02583	coo
	Blautia	Ruminococcus obeum	T02605	rob
	Lachnospiraceae	Clostridium cf. saccharolyticum K10	T02614	cso
	Gottschalkia	Clostridium acidurici	T02255	cad
	Peptoclostridium	Peptoclostridium difficile 630	T00487	cdf
	Filifactor	Filifactor alocis	T01663	faa
	Symbiobacterium	Symbiobacterium thermophilum	T00196	sth
	Syntrophomonas	Syntrophomonas wolfei	T00396	swo
	Syntrophothermus	Syntrophothermus lipocalidus	T01253	slp
	Desulfitobacterium	Desulfitobacterium dehalogenans	T02146	ddh
	Desulfotomaculum	Desulfotomaculum carboxydivorans	T01498	dca
	Pelotomaculum	Pelotomaculum thermopropionicum	T00519	pth
	Desulforudis	Candidatus Desulforudis audaxviator	T00655	dau
	Thermincola	Thermincola potens	T01226	tjr
	Syntrophobotulus	Syntrophobotulus glycolicus	T01429	sgy
	Desulfosporosinus	Desulfosporosinus acidiphilus	T02148	dai
	Dehalobacter	Dehalobacter restrictus	T02996	drs
	Heliobacterium	Heliobacterium modesticaldum	T00653	hmo
	Finegoldia	Finegoldia magna	T00661	fma
	Anaerococcus	Anaerococcus prevotii	T00964	apr
	Eubacterium	Eubacterium eligens	T00908	eel
	Acetobacterium	Acetobacterium woodii	T01732	awo
	Oscillibacter	Oscillibacter valericigenes	T01636	ova
	Thermaerobacter	Thermaerobacter marianensis	T01388	tmr
	Sulfobacillus	Sulfobacillus acidophilus DSM 10332	T01746	sap
	Unclassified Clostridiales	Butyrate-producing bacterium SSC/2	T02612	bprl
	Caldanaerobacter	Thermoanaerobacter tengcongensis	T00081	tte
	Thermoanaerobacter	Thermoanaerobacter mathranii	T01250	tmt
	Carboxydothermus	Carboxydothermus hydrogenoformans	T00287	chy
	Tepidanaerobacter	Tepidanaerobacter acetatoxydans Re1	T01495	tep
	Moorella	Moorella thermoacetica	T00308	mta
	Ammonifex	Ammonifex degensii	T00994	adg
	Thermacetogenium	Thermacetogenium phaeum	T02276	tpz
	Caldicellulosiruptor	Caldicellulosiruptor kristjanssonii	T01356	cki
	Thermosediminibacter	Thermosediminibacter oceani	T01289	toc
	Thermoanaerobacterium	Thermoanaerobacterium thermosaccharolyticum DSM 571	T01299	ttm
	Coprothermobacter	Coprothermobacter proteolyticus	T00773	cpo
	Thermodesulfobium	Thermodesulfobium narugense	T01488	tnr
	Mahella	Mahella australiensis	T01494	mas
	Natranaerobius	Natranaerobius thermophilus	T00761	nth
	Halothermothrix	Halothermothrix orenii	T00838	hor
	Halanaerobium	Halanaerobium hydrogeniformans	T01349	has
	Acetohalobium	Acetohalobium arabaticum	T01290	aar
	Halobacteroides	Halobacteroides halobius	T02401	hhl
	Veillonella	Veillonella parvula	T01130	vpr
	Selenomonas	Selenomonas ruminantium	T01799	sri
	Megasphaera	Megasphaera elsdenii	T01633	med
	Megamonas	Megamonas hypermegale	T02593	mhg
	Pelosinus	Pelosinus sp. UFO1	T03211	puf
	Acidaminococcus	Acidaminococcus intestini	T01639	ain
	Erysipelothrix	Erysipelothrix rhusiopathiae Fujisawa	T01525	erh
	Unclassified Erysipelotrichaceae	Eubacterium cylindroides	T02586	euc
	Mycoplasma	Mycoplasma hyorhinis SK76	T02351	mhs
	Ureaplasma	Ureaplasma parvum serovar 3 ATCC 27815	T00680	upa
	Hepatoplasma	Candidatus Hepatoplasma crinochetorum	T03053	hcr
	Phytoplasma	Aster yellows witches'-broom phytoplasma AYWB	T00314	ayw
	Acholeplasma	Acholeplasma brassicae	T03095	abra
	Mesoplasma	Mesoplasma florum W37	T02878	mfw
	Spiroplasma	Spiroplasma diminutum	T02741	sdi
	Unclassified Mollicutes	Mollicutes bacterium	T03291	mbj
	Mycobacterium	Mycobacterium tuberculosis RGTB423	T01994	mti
	Amycolicicoccus	Amycolicicoccus subflavus	T01514	asd
	Corynebacterium	Corynebacterium resistens	T01538	crd
	Nocardia	Nocardia farcinica	T00207	nfa
	Rhodococcus	Rhodococcus opacus B4	T00882	rop
	Gordonia	Gordonia bronchialis	T01102	gbr
	Tsukamurella	Tsukamurella paurometabola	T01228	tpr
	Segniliparus	Segniliparus rotundus	T01238	srt
	Streptomyces	Streptomyces davawensis	T02518	sdv
	Kitasatospora	Kitasatospora setae	T01648	ksk
	Tropheryma	Tropheryma whipplei Twist	T00116	twh
	Leifsonia	Leifsonia xyli subsp. xyli CTCB07	T00190	lxx
	Clavibacter	Clavibacter michiganensis subsp. michiganensis	T00529	cmi
	Microbacterium	Microbacterium testaceum	T01423	mts
	Rhodoluna	Candidatus Rhodoluna lacicola	T03203	rla
	Arthrobacter	Arthrobacter aurescens	T00447	aau
	Renibacterium	Renibacterium salmoninarum	T00641	rsa
	Kocuria	Kocuria rhizophila	T00701	krh
	Micrococcus	Micrococcus luteus	T00918	mlu
	Rothia	Rothia dentocariosa	T01343	rdn
	Beutenbergia	Beutenbergia cavernae	T00893	bcv
	Brachybacterium	Brachybacterium faecium	T00965	bfa
	Jonesia	Jonesia denitrificans	T00972	jde
	Kytococcus	Kytococcus sedentarius	T00974	kse
	Dermacoccus	Dermacoccus nishinomiyaensis	T03223	dni
	Xylanimonas	Xylanimonas cellulosilytica	T01135	xce
	Isoptericola	Isoptericola variabilis	T01520	iva
	Sanguibacter	Sanguibacter keddieii	T01214	ske
	Cellulomonas	Cellulomonas fimi	T01490	cfi
	Intrasporangium	Intrasporangium calvum	T01385	ica
	Propionibacterium	Propionibacterium acnes C1	T02330	pacc
	Microlunatus	Microlunatus phosphovorus	T01535	mph
	Nocardioides	Nocardioides sp. JS614	T00443	nca
	Kribbella	Kribbella flavida	T01155	kfl
	Thermobifida	Thermobifida fusca	T00265	tfu
	Nocardiopsis	Nocardiopsis dassonvillei	T01248	nda
	Thermomonospora	Thermomonospora curvata	T01127	tcu
	Streptosporangium	Streptosporangium roseum	T01137	sro
	Frankia	Frankia sp. EuI1c	T01354	fri
	Acidothermus	Acidothermus cellulolyticus	T00426	ace
	Nakamurella	Nakamurella multipartita	T00991	nml
	Geodermatophilus	Geodermatophilus obscurus	T01163	gob
	Blastococcus	Blastococcus saxobsidens	T01752	bsd
	Modestobacter	Modestobacter marinus	T02167	mmar
	Kineococcus	Kineococcus radiotolerans	T00562	kra
	Saccharopolyspora	Saccharopolyspora erythraea	T00492	sen
	Saccharomonospora	Saccharomonospora viridis	T00980	svi
	Thermobispora	Thermobispora bispora	T01236	tbi
	Amycolatopsis	Amycolatopsis mediterranei S699	T01822	amn
	Pseudonocardia	Pseudonocardia dioxanivorans	T01479	pdx
	Actinosynnema	Actinosynnema mirum	T00957	ami
	Saccharothrix	Saccharothrix espanaensis	T02404	sesp
	Kutzneria	Kutzneria albida	T03039	kal
	Salinispora	Salinispora arenicola	T00613	saq
	Micromonospora	Micromonospora sp. L5	T01379	mil
	Verrucosispora	Verrucosispora maris	T01471	vma
	Actinoplanes	Actinoplanes sp. SE50/110	T02044	ase
	Catenulispora	Catenulispora acidiphila	T00967	cai
	Stackebrandtia	Stackebrandtia nassauensis	T01194	sna
	Arcanobacterium	Arcanobacterium haemolyticum	T01242	ahe
	Mobiluncus	Mobiluncus curtisii	T01257	mcu
	Trueperella	Trueperella pyogenes	T03070	tpy
	Actinobaculum	Actinobaculum schaalii	T03214	asg
	Bifidobacterium	Bifidobacterium breve S27	T03123	bbrs
	Gardnerella	Gardnerella vaginalis HMP9231	T01939	gvh
	Rubrobacter	Rubrobacter xylanophilus	T00368	rxy
	Conexibacter	Conexibacter woesei	T01153	cwo
	Acidimicrobium	Acidimicrobium ferrooxidans	T00956	afo
	Ilumatobacter	Ilumatobacter coccineus	T02501	aym
	Cryptobacterium	Cryptobacterium curtum	T00962	ccu
	Slackia	Slackia heliotrinireducens	T00981	shi
	Atopobium	Atopobium parvulum	T00983	apv
	Eggerthella	Eggerthella sp. YY7918	T01566	eyy
	Olsenella	Olsenella uli	T01285	ols
	Coriobacterium	Coriobacterium glomerans	T01453	cgo
	Gordonibacter	Gordonibacter pamelaeae	T02609	gpa
	Adlercreutzia	Adlercreutzia equolifaciens	T02875	aeq
	Chlamydia	Chlamydia trachomatis Sweden2	T01966	csw
	Chlamydophila	Chlamydophila felis	T00332	cfe
	Protochlamydia	Candidatus Protochlamydia amoebophila	T00172	pcu
	Parachlamydia	Parachlamydia acanthamoebae	T01552	puv
	Waddlia	Waddlia chondrophila	T01255	wch
	Simkania	Simkania negevensis	T01559	sng
	Opitutus	Opitutus terrae	T00689	ote
	Coraliomargarita	Coraliomargarita akajimensis	T01204	caa
	Methylacidiphilum	Methylacidiphilum infernorum	T00727	min
	Akkermansia	Akkermansia muciniphila	T00736	amu
	Borrelia	Borrelia garinii SZ	T03259	bgs
	Treponema	Treponema succinifaciens	T01461	tsu
	Spirochaeta	Spirochaeta sp. L21-RPul-D2	T03013	slr
	Sphaerochaeta	Sphaerochaeta coccoides	T01469	scc
	Leptospira	Leptospira interrogans serovar Lai 56601	T00098	lil
	Turneriella	Turneriella parva	T02157	tpx
	Brachyspira	Brachyspira pilosicoli B2904	T02225	bpj
	Koribacter	Candidatus Koribacter versatilis	T00352	aba
	Acidobacterium	Acidobacterium capsulatum	T00868	aca
	Granulicella	Granulicella mallensis	T01664	gma
	Terriglobus	Terriglobus roseus	T02140	trs
	Solibacter	Candidatus Solibacter usitatus	T00412	sus
	Chloracidobacterium	Candidatus Chloracidobacterium thermophilum B	T01629	ctm
	Fibrobacter	Fibrobacter succinogenes	T02105	fsc
	Elusimicrobium	Elusimicrobium minutum	T00741	emi
	Endomicrobium	Uncultured Termite group 1 bacterium phylotype Rs-D17	T00755	rsd
	Fusobacterium	Fusobacterium nucleatum subsp. animalis 4_8	T02680	fus
	Ilyobacter	Ilyobacter polytropus	T01337	ipo
	Leptotrichia	Leptotrichia buccalis	T00975	lba
	Sebaldella	Sebaldella termitidis	T01123	str
	Streptobacillus	Streptobacillus moniliformis	T01125	smf
	Gemmatimonas	Gemmatimonas aurantiaca	T00878	gau
	Unclassified Gemmatimonadetes	Gemmatimonadetes bacterium KBS708	T03025	gba
	Thermanaerovibrio	Thermanaerovibrio acidaminovorans	T01129	tai
	Aminobacterium	Aminobacterium colombiense	T01202	aco
	Thermovirga	Thermovirga lienii	T01644	tli
	Anaerobaculum	Anaerobaculum mobile	T02151	amo
	Fretibacterium	Fretibacterium fastidiosum	T02602	sbr
	Rhodopirellula	Rhodopirellula baltica	T00134	rba
	Pirellula	Pirellula staleyi	T01147	psl
	Planctomyces	Planctomyces brasiliensis	T01431	pbs
	Isosphaera	Isosphaera pallida	T01407	ipa
	Singulisphaera	Singulisphaera acidiphila	T02393	saci
	Phycisphaera	Phycisphaera mikurensis	T01800	phm
	Synechocystis	Synechocystis sp. PCC 6803	T02468	syz
	Synechococcus	Synechococcus sp. CC9605	T00292	syd
	Thermosynechococcus	Thermosynechococcus sp. NK55	T02977	thn
	Microcystis	Microcystis aeruginosa	T00647	mar
	Cyanothece	Cyanothece sp. PCC 8802	T00968	cyh
	Acaryochloris	Acaryochloris marina	T00617	amr
	Cyanobium	Cyanobium gracile	T02359	cgc
	Cyanobacterium	Cyanobacterium aponinum	T02376	can
	Dactylococcopsis	Dactylococcopsis salina	T02378	dsl
	Halothece	Halothece sp. PCC 7418	T02379	hao
	Gloeocapsa	Gloeocapsa sp. PCC 7428	T02400	glp
	Chamaesiphon	Chamaesiphon minutus	T02414	cmp
	Atelocyanobacterium	Cyanobacterium UCYN-A	T01159	cyu
	Trichodesmium	Trichodesmium erythraeum	T00387	ter
	Leptolyngbya	Leptolyngbya sp. PCC 7376	T02361	lep
	Geitlerinema	Geitlerinema sp. PCC 7407	T02366	gei
	Oscillatoria	Oscillatoria nigro-viridis	T02375	oni
	Pseudanabaena	Pseudanabaena sp. PCC 7367	T02369	pseu
	Crinalium	Crinalium epipsammum	T02373	cep
	Microcoleus	Microcoleus sp. PCC 7113	T02374	mic
	Arthrospira	Arthrospira platensis	T02608	arp
	Gloeobacter	Gloeobacter kilaueensis	T02885	glj
	Nostoc	Nostoc punctiforme	T00713	npu
	Anabaena	Anabaena sp. 90	T02341	anb
	Trichormus	Anabaena azollae 0708	T01260	naz
	Cylindrospermum	Cylindrospermum stagnale	T02398	csg
	Calothrix	Calothrix sp. PCC 7507	T02358	calo
	Rivularia	Rivularia sp. PCC 7116	T02364	riv
	Prochlorococcus	Prochlorococcus marinus NATL1A	T00467	pme
	Chroococcidiopsis	Chroococcidiopsis thermalis	T02360	cthe
	Pleurocapsa	Pleurocapsa sp. PCC 7327	T02367	plp
	Stanieria	Stanieria cyanosphaera	T02406	scs
	Bacteroides	Bacteroides helcogenes	T01393	bhl
	Porphyromonas	Porphyromonas gingivalis ATCC 33277	T00714	pgn
	Parabacteroides	Parabacteroides distasonis	T00549	pdi
	Paludibacter	Paludibacter propionicigenes	T01362	ppn
	Odoribacter	Odoribacter splanchnicus	T01428	osp
	Tannerella	Tannerella forsythia	T01682	tfo
	Barnesiella	Barnesiella viscericola	T02986	bvs
	Azobacteroides	Candidatus Azobacteroides pseudotrichonymphae	T00792	aps
	Prevotella	Prevotella dentalis	T02403	pdt
	Alistipes	Alistipes shahii	T02578	ash
	Rikenellaceae	Rikenellaceae bacterium	T03205	rbc
	Draconibacterium	Draconibacterium orientale	T03072	doi
	Salinibacter	Salinibacter ruber DSM 13855	T00312	sru
	Rhodothermus	Rhodothermus marinus DSM 4252	T01119	rmr
	Chitinophaga	Chitinophaga pinensis	T00959	cpi
	Niastella	Niastella koreensis	T01679	nko
	Pedobacter	Pedobacter heparinus	T00978	phe
	Sphingobacterium	Sphingobacterium sp. ML3W	T03258	sht
	Solitalea	Solitalea canadensis	T02084	scn
	Haliscomenobacter	Haliscomenobacter hydrossis	T01491	hhy
	Saprospira	Saprospira grandis	T01764	sgn
	Cyclobacterium	Cyclobacterium marinum	T01592	cmr
	Belliella	Belliella baltica	T02134	bbd
	Echinicola	Echinicola vietnamensis	T02388	evi
	Cytophaga	Cytophaga hutchinsonii	T00385	chu
	Dyadobacter	Dyadobacter fermentans	T00970	dfe
	Spirosoma	Spirosoma linguale	T01156	sli
	Leadbetterella	Leadbetterella byssophila	T01350	lby
	Runella	Runella slithyformis	T01553	rsi
	Flexibacter	Flexibacter litoralis	T02149	fli
	Emticicia	Emticicia oligotrophica	T02272	eol
	Fibrella	Fibrella aestuarina	T02429	fae
	Hymenobacter	Hymenobacter sp. APR13	T03213	hym
	Marivirga	Marivirga tractuosa	T01365	mtt
	Amoebophilus	Candidatus Amoebophilus asiaticus	T00730	aas
	Cardinium	Cardinium endosymbiont cEper1	T02243	che
	Gramella	Gramella forsetii	T00448	gfo
	Flavobacterium	Flavobacterium johnsoniae	T00508	fjo
	Capnocytophaga	Capnocytophaga canimorsus	T01582	ccm
	Robiginitalea	Robiginitalea biformata	T00992	rbi
	Zunongwangia	Zunongwangia profunda	T01216	zpr
	Croceibacter	Croceibacter atlanticus	T01256	cat
	Riemerella	Riemerella anatipestifer ATCC 11845	T01363	ran
	Maribacter	Maribacter sp. HTCC2170	T01306	fbc
	Cellulophaga	Cellulophaga lytica DSM 7489	T01434	cly
	Weeksella	Weeksella virosa	T01441	wvi
	Dokdonia	Dokdonia sp. 4H-3-7-5	T01484	kdi
	Lacinutrix	Lacinutrix sp. 5H-3-7-4	T01533	lan
	Zobellia	Zobellia galactanivorans	T01586	zga
	Muricauda	Muricauda ruestringensis	T01598	mrs
	Aequorivita	Aequorivita sublithincola	T02132	asl
	Ornithobacterium	Ornithobacterium rhinotracheale ORT-UMN 88	T03303	ori
	Psychroflexus	Psychroflexus torquis	T02275	ptq
	Nonlabens	Nonlabens dokdonensis	T02441	ndo
	Polaribacter	Polaribacter sp. MED152	T02533	pom
	Elizabethkingia	Elizabethkingia anophelis	T03235	eao
	Unclassified Flavobacteriaceae	Flavobacteriaceae bacterium	T00953	fba
	Sulcia	Candidatus Sulcia muelleri DMIN	T01203	smh
	Blattabacterium	Blattabacterium sp. (Nauphoeta cinerea)	T02863	blu
	Fluviicola	Fluviicola taffensis	T01455	fte
	Owenweeksia	Owenweeksia hongkongensis	T01677	oho
	Uzinura	Candidatus Uzinura diaspidicola	T02439	udi
	Unclassified Flavobacteriia	Endosymbiont of Llaveia axin axin	T03207	elv
	Chlorobaculum	Chlorobium tepidum	T00088	cte
	Chlorobium	Chlorobium limicola	T00766	cli
	Pelodictyon	Pelodictyon phaeoclathratiforme	T00731	pph
	Prosthecochloris	Prosthecochloris aestuarii	T00732	paa
	Chloroherpeton	Chloroherpeton thalassium	T00726	cts
	Ignavibacterium	Ignavibacterium album	T01943	ial
	Melioribacter	Melioribacter roseus	T02176	mro
	Dehalococcoides	Dehalococcoides mccartyi DCMB5	T02476	dmd
	Dehalogenimonas	Dehalogenimonas lykanthroporepellens	T01264	dly
	Roseiflexus	Roseiflexus sp. RS-1	T00542	rrs
	Chloroflexus	Chloroflexus sp. Y-400-fl	T00859	chl
	Herpetosiphon	Herpetosiphon aurantiacus	T00614	hau
	Thermomicrobium	Thermomicrobium roseum	T00845	tro
	Sphaerobacterineae	Sphaerobacter thermophilus	T01128	sti
	Anaerolinea	Anaerolinea thermophila	T01410	atm
	Caldilinea	Caldilinea aerophila	T01797	cap
	Deinococcus	Deinococcus geothermalis	T00353	dge
	Truepera	Truepera radiovictrix	T01254	tra
	Thermus	Thermus thermophilus JL-18	T02009	ttl
	Meiothermus	Meiothermus ruber DSM 1279	T01193	mrb
	Oceanithermus	Oceanithermus profundus	T01369	opr
	Marinithermus	Marinithermus hydrothermalis	T01457	mhd
	Aquifex	Aquifex aeolicus	T00013	aae
	Hydrogenobaculum	Hydrogenobaculum sp. Y04AAS1	T00745	hya
	Hydrogenobacter	Hydrogenobacter thermophilus	T01167	hth
	Thermocrinis	Thermocrinis albus	T01179	tal
	Sulfurihydrogenibium	Sulfurihydrogenibium sp. YO3AOP1	T00715	sul
	Persephonella	Persephonella marina	T00870	pmx
	Thermovibrio	Thermovibrio ammonificans	T01391	tam
	Desulfurobacterium	Desulfurobacterium thermolithotrophum	T01427	dte
	Thermotoga	Thermotoga maritima	T02976	tmi
	Thermosipho	Thermosipho melanesiensis	T00550	tme
	Fervidobacterium	Fervidobacterium nodosum	T00579	fno
	Petrotoga	Petrotoga mobilis	T00621	pmo
	Kosmotoga	Kosmotoga olearia	T00914	kol
	Marinitoga	Marinitoga piezophila	T01665	mpz
	Mesotoga	Mesotoga prima	T02123	mpg
	Chthonomonas	Chthonomonas calidirosea	T02699	ccz
	Fimbriimonas	Fimbriimonas ginsengisoli	T03038	fgi
	Caldisericum	Caldisericum exile	T01804	cex
	Desulfurispirillum	Desulfurispirillum indicum	T01383	din
	Deferribacter	Deferribacter desulfuricans	T01188	ddf
	Denitrovibrio	Denitrovibrio acetiphilus	T01189	dap
	Calditerrivibrio	Calditerrivibrio nitroreducens	T01364	cni
	Flexistipes	Flexistipes sinusarabici	T01539	fsi
	Dictyoglomus	Dictyoglomus thermophilum	T00774	dth
	Thermodesulfovibrio	Thermodesulfovibrio yellowstonii	T00775	tye
	Nitrospira	Candidatus Nitrospira defluvii	T01281	nde
	Leptospirillum	Leptospirillum ferriphilum ML-04	T02319	lfi
	Thermodesulfatator	Thermodesulfatator indicus	T01546	tid
	Thermodesulfobacterium	Thermodesulfobacterium geofontis	T01547	top
	Saccharibacteria	Candidatus Saccharibacteria bacterium	T02942	sbe
	Thermobaculum	Thermobaculum terrenum	T01134	ttr
	Methylomirabilis	Candidatus Methylomirabilis oxyfera	T02155	mox
	Other	WWE3 bacterium RAAC2_WWE3_1	T02947	wwe
	Methanocaldococcus	Methanocaldococcus infernus	T01234	mif
	Methanotorris	Methanotorris igneus	T01510	mig
	Methanococcus	Methanococcus maripaludis C6	T00615	mmx
	Methanothermococcus	Methanothermococcus okinawensis	T01534	mok
	Methanosarcina	Methanosarcina mazei Go1	T00082	mma
	Methanococcoides	Methanococcoides burtonii	T00341	mbu
	Methanohalophilus	Methanohalophilus mahii	T01211	mmh
	Methanohalobium	Methanohalobium evestigatum	T01261	mev
	Methanosalsum	Methanosalsum zhilinae	T01541	mzh
	Methanolobus	Methanolobus psychrophilus	T02280	mpy
	Methanomethylovorans	Methanomethylovorans hollandica	T02418	mhz
	Methanosaeta	Methanosaeta harundinacea	T01990	mhi
	Methanospirillum	Methanospirillum hungatei	T00325	mhu
	Methanocorpusculum	Methanocorpusculum labreanum	T00472	mla
	Methanoculleus	Methanoculleus marisnigri	T00477	mem
	Methanoplanus	Methanoplanus petrolearius	T01312	mpi
	Methanoregula	Methanoregula boonei	T00578	mbn
	Methanosphaerula	Candidatus Methanosphaerula palustris	T00823	mpl
	Methanocella	Methanocella paludicola	T01142	mpd
	Methanomassiliicoccus	Methanomassiliicoccus sp. Mx1-Issoire	T02692	mer
	Methanothermobacter	Methanothermobacter marburgensis	T01297	mmg
	Methanosphaera	Methanosphaera stadtmanae	T00313	mst
	Methanobrevibacter	Methanobrevibacter sp. AbM4	T02687	meb
	Methanobacterium	Methanobacterium sp. SWAN-1	T01509	mew
	Methanothermus	Methanothermus fervidus	T01351	mfv
	Methanopyrus	Methanopyrus kandleri	T00078	mka
	Methanomethylophilus	Candidatus Methanomethylophilus alvus	T02624	max
	Archaeoglobus	Archaeoglobus sulfaticallidus	T02642	ast
	Ferroglobus	Ferroglobus placidus	T01172	fpl
	Halobacterium	Halobacterium sp. NRC-1	T00038	hal
	Haloarcula	Haloarcula hispanica N601	T02949	hhn
	Haloquadratum	Haloquadratum walsbyi C23	T01942	hwc
	Natronomonas	Natronomonas pharaonis	T00279	nph
	Halorubrum	Halorubrum lacusprofundi	T00856	hla
	Halorhabdus	Halorhabdus tiamatea	T02781	hti
	Halomicrobium	Halomicrobium mukohataei	T00982	hmu
	Haloterrigena	Haloterrigena turkmenica	T01154	htu
	Natrialba	Natrialba magadii	T01176	nmg
	Haloferax	Haloferax mediterranei	T02129	hme
	Halalkalicoccus	Halalkalicoccus jeotgali	T01271	hje
	Halogeometricum	Halogeometricum borinquense	T01359	hbo
	Halopiger	Halopiger xanaduensis	T01532	hxa
	Natrinema	Natrinema sp. J7-2	T02184	nat
	Natronobacterium	Natronobacterium gregoryi	T02383	nge
	Halovivax	Halovivax ruber	T02402	hru
	Natronococcus	Natronococcus occultus	T02426	nou
	Salinarchaeum	Salinarchaeum sp. Harcht-Bsk1	T02693	sali
	Halostagnicola	Halostagnicola larsenii	T03008	hlr
	Thermoplasma	Thermoplasma volcanium	T00042	tvo
	Picrophilus	Picrophilus torridus	T00177	pto
	Ferroplasma	Ferroplasma acidarmanus	T02713	fac
	Unclassified Thermoplasmatales	Thermoplasmatales archaeon BRNA1	T02532	tar
	Pyrococcus	Pyrococcus horikoshii	T00014	pho
	Thermococcus	Thermococcus sp. CL1	T02169	thm
	Palaeococcus	Palaeococcus pacificus	T03210	ppac
	Aciduliprofundum	Aciduliprofundum boonei	T01180	abi
	Aeropyrum	Aeropyrum camini	T02858	acj
	Staphylothermus	Staphylothermus marinus	T00485	smr
	Ignicoccus	Ignicoccus hospitalis	T00587	iho
	Desulfurococcus	Desulfurococcus fermentans	T02136	dfd
	Thermosphaera	Thermosphaera aggregans	T01237	tag
	Ignisphaera	Ignisphaera aggregans	T01307	iag
	Thermogladius	Thermogladius cellulolyticus	T02127	thg
	Hyperthermus	Hyperthermus butylicus	T00468	hbu
	Pyrolobus	Pyrolobus fumarii	T01620	pfm
	Sulfolobus	Sulfolobus islandicus L.D.8.5	T01158	sii
	Metallosphaera	Metallosphaera cuprina	T01467	mcn
	Acidianus	Acidianus hospitalis	T01493	aho
	Pyrobaculum	Pyrobaculum arsenaticum	T00503	pas
	Caldivirga	Caldivirga maquilingensis	T00611	cma
	Thermoproteus	Thermoproteus uzoniensis	T01460	tuz
	Vulcanisaeta	Vulcanisaeta distributa	T01313	vdi
	Thermofilum	Thermofilum pendens	T00446	tpe
	Acidilobus	Acidilobus saccharovorans	T01283	asc
	Caldisphaera	Caldisphaera lagunensis	T02380	clg
	Fervidicoccus	Fervidicoccus fontis	T01936	ffo
	Nitrosopumilus	Candidatus Nitrosopumilus sp. AR2	T02303	nir
	Nitrosoarchaeum	Candidatus Nitrosopumilus koreensis	T02304	nkr
	Cenarchaeum	Cenarchaeum symbiosum	T01380	csy
	Nitrososphaera	Nitrososphaera viennensis	T03200	nvn
	Caldiarchaeum	Candidatus Caldiarchaeum subterraneum	T02904	csu
	Nanoarchaeum	Nanoarchaeum equitans	T00152	neq
	Korarchaeum	Candidatus Korarchaeum cryptofilum	T00668	kcr
	Unclassified	Halophilic archaeon	T01603	hah
	a. KEGG T number.
	b. KEGG Org code.

## Sheet: Supplementary Table 3
	Supplementary Table 3. Regression analysis to predict abundance of Aquificae and Crenarchaeota
	Aquificae	explanatory_variables	Coefficients
			AIC	PC1	PC2	PC3	PC4
		['PC1' 'PC3']	10.5995	0.980246	-	-1.04872	-
		['PC3']	10.9669	-	-	-0.884902	-
		['PC3' 'PC4']	11.8901	-	-	-0.855768	-0.478672
		['PC2' 'PC3']	12.317	-	0.401199	-0.827573	-
		['PC1' 'PC2' 'PC3']	12.5278	1.3744	-0.615176	-1.58409	-
		['PC1' 'PC3' 'PC4']	12.5513	1.57564	-	-1.49854	0.533028
		['PC1']	12.9965	0.20901	-	-	-
		['PC4']	13.1527	-	-	-	-0.324115
		['PC2' 'PC3' 'PC4']	13.6338	-	0.241447	-0.668344	-0.465815
		['PC2']	13.783	-	0.127881	-	-
		['PC1' 'PC4']	13.8473	0.207251	-	-	-0.439359
		['PC1' 'PC2']	14.029	0.336324	0.314492	-	-
		['PC1' 'PC2' 'PC3' 'PC4']	14.5151	1.1099	-1.14064	-1.58686	-0.554062
		['PC2' 'PC4']	14.5513	-	0.167811	-	-0.420967
		['PC1' 'PC2' 'PC4']	15.0675	0.242481	0.24446	-	-0.570732
	Crenarchaeota	['PC1' 'PC3' 'PC4']	13.9121	-0.384399	-	0.605161	0.724737
		['PC1' 'PC3']	14.312	-0.32516	-	0.446	-
		['PC3']	14.3349	-	-	0.372689	-
		['PC3' 'PC4']	14.5456	-	-	0.403927	0.401095
		['PC4']	14.7163	-	-	-	0.375647
		['PC1']	14.7977	-0.224224	-	-	-
		['PC1' 'PC4']	14.9772	-0.237618	-	-	0.426502
		['PC1' 'PC2' 'PC3' 'PC4']	15.6892	-0.381337	-0.215881	0.581447	0.858903
		['PC2' 'PC3']	16.1248	-	-0.101873	0.378816	-
		['PC1' 'PC2' 'PC3']	16.1552	-0.323718	-0.144483	0.410204	-
		['PC2' 'PC3' 'PC4']	16.2029	-	-0.139733	0.427171	0.44903
		['PC2']	16.2363	-	-0.0757713	-	-
		['PC2' 'PC4']	16.5082	-	-0.0906599	-	0.38652
		['PC1' 'PC2']	16.5495	-0.237656	-0.109547	-	-
		['PC1' 'PC2' 'PC4']	16.6695	-0.238906	-0.122379	-	0.487603

## Sheet: Supplementary Table 4
	Supplementary Table 4. Physical, chemical and biological properties of samples from hot springs
	Sampling date	measurement category	Measurement item	Unit	K1	Y1	N1	M1	K2	I1	T1	G1	N2	Sampling date	H
	2012.2	Water quality	Temperature	℃	84.5	90.4	68	96.8	94.7	88	84	85.5	89.1	2012.11	82.6
			pH		6.55	4.77	6.85	8.84	1.89	2.87	2.39	2.88	2.82		6.05
			Doa	mg/L	1.4	0.7	3.4	0.76	3.02	2.12	1.35	0.49	1.85		2.81
			ORPb	mV	-274	-192	42	-307	389	303	62	151	58		-96
			Salinityc (NaCl)	%	0.03	0.01	0.02	0.18	0.35	0.1	0.14	0.12	0.06		0.43
			Total cell counts	cells/mL	41402	462309	12052	57967.5	327729	4.02642e+06	3.76989e+06	1.95088e+06	378378		-
			Turbidity		<10	<10	<10	<10	40.0333	2950	439	27600	33.65		-
			TCd	mg/L	65.35	2.23	44.71	8.73	6.96	6.54	50.21	163.3	15.93		0.91
			TOCe	mg/L	4.01	1.09	7.37	1.22	4.41	6.3	49.84	162.1	12.11		0.5
			DOCf	mg/L	3.01	0.46	3.58	0.47	1.63	0.84	2.28	1.97	0.74		0.35
			POCg	mg/L	1	0.63	3.79	0.74	2.78	5.46	47.56	160.1	11.37		0.15
			TNh	mg/L	1.49	2	1.23	2.38	31.04	78.84	60.83	106.7	3.03		2.31
			TONi	mg/L	0.22	0.15	0.25	0.36	0.59	1.11	9.8	22.48	0.5		0.34
			DONj	mg/L	0.07	0.03	0.1	0.2	0.34	0.82	1.09	11.12	0.31		0.27
			PONk	mg/L	0.14	0.12	0.14	0.16	0.26	0.29	8.71	11.36	0.19		0.07
		Anion	F	ppm (mg/L)	0.118097	0.188258	0.295099	2.10654	0.103604	0.4216	0.440637	0.119616	0.24712		0.734679
			Cl	ppm (mg/L)	3.42269	3.33167	2.92688	1078.38	2.16452	7.3601	0.870573	3.8733	2.51753		23484.1
			NO2	ppm (mg/L)	n.d.	16.9481	n.d.	n.d.	n.d.	n.d.	n.d.l	0.187368	n.d.		n.d.
			Br	ppm (mg/L)	n.d.	0.459268	n.d.	3.55174	n.d.	0.6161	n.d.	n.d.	n.d.		7.86413
		Cation	NO3	ppm (mg/L)	0.702703	14.4759	3.97624	0.505328	n.d.	0.2417	0.0593076	n.d.	n.d.		n.d.
			7Li	ug/L (ppb)	17.4197	4.42091	16.1734	5414.99	10.4659	288.684	95.5671	7.03569	11.4861		937.817
			23Na	ug/L (ppb)	3445.77	718.082	26951.8	74623.8	8918.36	86219.2	7811.26	1060.37	23902		1.10732e+06
			24Mg	ug/L (ppb)	4242.43	1214.01	9004.98	284.218	13883.1	6998.19	33753.1	6664.9	7131.19		730.055
			27Al	ug/L (ppb)	113.008	538.222	n.d.	253.845	41928.9	24659.5	40653.6	13132.5	10817		229.999
			39K	ug/L (ppb)	1420.93	592.339	8845.46	22505.5	6741.46	8423.45	2710.34	1539.94	7993.79		207271
			44Ca	ug/L (ppb)	44039	7529.42	24204	11538.2	19279.5	41173.7	29925.1	13595	20027.4		82955.2
			55Mn	ug/L (ppb)	0.0204226	82.9304	766.158	4.72165	573.145	562.854	1728.27	886.728	322.892		251.8
			85Rb	ug/L (ppb)	23.3001	5.67258	87.1653	1168.2	77.7653	159.335	138.089	11.2146	86.4992		3064.1
			88Sr	ug/L (ppb)	0	0	297.004	0	187.555	778.648	147.777	0	193.675		2514
			133Cs	ug/L (ppb)	2.66746	0.659587	50.7773	1470.32	49.0057	124.455	120.674	1.27986	50.9928		2427.1
			9Be	ug/L (ppb)	0.0114192	0.704724	n.d.	0.176178	0.360775	0.513856	1.4549	0.23397	0.0636216		0.146914
			51V	ug/L (ppb)	0.0200119	1.61562	0.324105	5.5554	87.9179	14.1215	312.635	29.7524	10.8493		20.2651
			52Cr	ug/L (ppb)	0.686227	0.748751	0.65649	0.1174	10.6362	10.9219	11.7876	2.60005	5.00049		0.660659
			59Co	ug/L (ppb)	0.0201488	0.111122	0.135669	0.00819155	8.63223	19.3937	377.268	2.83708	11.5005		0.182551
			60Ni	ug/L (ppb)	0.31544	0.941282	0.258651	0.0953326	5.18283	13.396	58.6914	2.88996	7.71437		0.755821
			65Cu	ug/L (ppb)	0.0399783	0.045963	0.222059	0.141721	13.5259	46.441	957.938	8.57716	53.944		0.478923
			66Zn	ug/L (ppb)	0.0052541	3.51806	0.0657029	0.0740361	56.9296	126.514	343.114	15.1976	26.5963		0.195976
			69Ga	ug/L (ppb)	0.427024	0.803005	5.44243	1.59888	7.67672	0.403356	1.07099	4.0604	1.84986		5.28358
			75As	ug/L (ppb)	n.d.	0.0959584	0.991032	8.23793	2.86395	21.3259	n.d.	0.713652	1.67274		3307.29
			82Se	ug/L (ppb)	0.000275709	0.000275733	2.31437	0.000512	3.95098	1.08474	3.85074	0.143693	1.14546		6.17359
			107Ag	ug/L (ppb)	2.50896	2.26077	0.145172	n.d.	0.151687	0.152402	0.148535	2.6412	0.149333		0.157236
			115In	ug/L (ppb)	n.d.	0.00030147	0.202617	0.00119276	0.229222	0.239061	0.422046	0.0121428	0.229476		0.208449
			137Ba	ug/L (ppb)	20.1643	35.5281	124.993	1.77824	39.1671	1.36541	1.04767	69.8198	30.7275		386.39
			202Hg	ug/L (ppb)	0.0750086	0.0106798	2.44114	3.51276	2.70338	2.9007	2.47002	0.814487	6.04234		2.30939
			205Tl	ug/L (ppb)	0.0752377	0.047912	0.19299	2.43791	0.3039	0.774888	1.3587	0.0775595	0.507702		0.874367
			208Pb	ug/L (ppb)	n.d.	0.0158111	0.145868	0.00692109	2.95505	0.282433	0.421139	2.45137	3.42872		0.203088
			209Bi	ug/L (ppb)	n.d.	n.d.	0.282974	0.000405176	0.283727	0.291305	0.300977	0.0379573	0.287799		0.287281
			232Th	ug/L (ppb)	n.d.	0.000966824	0.223594	n.d.	2.25209	1.29608	5.58207	0.366482	0.913577		0.224238
			238U	ug/L (ppb)	0.000203693	0.0159995	0.185239	2.98084e-05	0.551289	0.732787	2.35045	0.203429	0.343331		0.177607
	2015.3		Si	mg/L（ppm)	67300	17300	63800	52800	75000	89900	127000	110000	60200		69100
		Anion	PO4	mg/L（ppm)	0.21	<0.1	0.11	0.525	<0.1	<0.1	<0.1	<0.1	<0.1		-
			SO4	mg/L（ppm)	49	79	50	66	1200	1170	330	705	495		33
		Cation	Mo	mg/L（ppm)	<5	<5	<5	<5	<5	<5	<5	10	<5		-
			Ni	mg/L（ppm)	<0.3	<0.3	<0.3	<0.3	<0.3	1.28	0.4	3.03	<0.3		-
			Fe	mg/L（ppm)	<0.05	0.19	<0.05	<0.05	13.65	19.25	0.085	49	1.12		-
		Cation	Fe(lll)	mg/L（ppm)	<1	<1	<1	<1	<1	1.35	<1	<1	<1		-
			Fe(ll)	mg/L（ppm)	<0.05	0.42	<0.05	<0.05	1.65	2.85	<0.05	6.9	2.05		-
			S	mg/L（ppm)	<0.05	<0.05	<0.05	0.0975	<0.05	<0.05	<0.05	<0.05	<0.05		-
		Anion	SO3	mg/L（ppm)	<50	<50	<50	50	<50	<50	50	<50	<50		-
			SiO2	mg/L（ppm)	1.64	4	150	1.25	12	43.4	125	224	142		-
		Water quality	H2O2	mg/L（ppm)	<0.1	<0.1	<0.1	<0.1	<0.1	<0.1	<0.1	<0.1	<0.1		-
			a. Dissolved oxidation.		i. Total organic nitrogen.
			b. Oxidation reduction potential.		j. Dissolved organic nitrogen.
			c. Salinity.		k. Particulate organic nitrogen.
			d. Total carbon.		l. Not detected.
			e. Total organic carbon.
			f. Dissolved organic carbon.
			g. Particulate organic carbon.
			h. Total nitrogen.

## Sheet: SupplementaryTable 5
	Supplementary Table 5. Statistics of metagenomic sequencing data
	Site name	Sample name	Sequencer	Sampling year	Library	Number of High Quality Read Pairsb	Scaffold N50 length (bp)	Scaffold N50 number	Number of scaffolds ≥500 bp	Largest scaffolds (bp)	Scaffold Average coverage	Scaffold Median coverage	Number of total CDSs	Number of KEGG-assigned CDSsc
	Kinyu	K1	GAIIx	2013	Paired (100 bp)a	54065035	4247	2039	25386	493449	212	18	127063	77129
	Yamanoshiro	Y1	MiSeq	2013	Paired (100 bp)	51915114	1299	4792	20905	45174	385	2987	74559	52309
	Nonoykoya	N1	GAIIx	2013	Paired (100 bp)	53773868	1818	11109	72120	358009	104	19	374698	188155
	Miyama	M1	MiSeq	2013	Paired (250 bp)	1965768	12852	216	4019	230235	30	18	28605	19283
	Kurinodake	K2	GAIIx	2013	Paired (100 bp)	53413231	1118	13878	52945	63925	91	28	235665	150552
	Ioudani	I1	GAIIx	2013	Paired (100 bp)	48639577	2483	2615	19012	128537	418	24	86740	55385
	Torigigoku	T1	GAIIx	2013	Paired (100 bp)	4369099	3819	1980	18574	297199	23	18	74600	54314
	Ginyu	G1	MiSeq	2013	Paired (250 bp)	10783903	2207	8484	53425	128562	43	19	161855	118294
	Nonoyufunki	N2	GAIIx	2013	Paired (100 bp)	53413231	2223	15812	92715	308184	26	19	290942	214388
	a. Read length.
	b. Number of reads after standard quality filtering (see Materials and Methods).
	c. Number of protein-coding sequences (CDSs) that were assigned to specific functions of KEGG, and BLASTP search with E-value of < 0.01.

## Sheet: Supplementary Table 6
	Supplementary Table 6. Enrichment scores for gene categories (classification based on KEGG Orthology: KO) identified in the Kirishima hot spring metagenomes
	a. Blue to red colours represent the corresponding enrichment score of the KOs (see Materials and Methods).
	b. One or more samples showing enriched KOs with higher abundance than the average abundance of universal single copy genes (USCGs) are indicated by asterisks and the enrichment score of universal single copy genes (USCGs) was 1.673126663.
	Sample name and Enrichment scoresa									Enrichedb	KO	Gene	Definition
	K1	Y1	N1	M1	K2	I1	T1	G1	N2
	2.04443	-6.62407	0.457053	1.76249	-6.0134	-3.45623	-2.73686	-4.30382	-4.2847	*	K00001	E1.1.1.1, adh	alcohol dehydrogenase [EC:1.1.1.1]
	NA	NA	NA	NA	NA	NA	NA	NA	NA		K00002	AKR1A1, adh	alcohol dehydrogenase (NADP+) [EC:1.1.1.2]
	0.865971	1.6327	1.15391	1.01833	0.893001	1.48551	1.20688	1.24763	0.977634		K00003	E1.1.1.3	homoserine dehydrogenase [EC:1.1.1.3]
	NA	NA	NA	NA	NA	NA	NA	NA	NA		K00004	BDH, butB	(R,R)-butanediol dehydrogenase / meso-butanediol dehydrogenase / diacetyl reductase [EC:1.1.1.4 1.1.1.- 1.1.1.303]
	-3.64209	NA	-8.24405	-4.0242	NA	NA	NA	NA	NA		K00005	gldA	glycerol dehydrogenase [EC:1.1.1.6]
	NA	NA	NA	NA	NA	NA	NA	NA	NA		K00007	dalD	D-arabinitol 4-dehydrogenase [EC:1.1.1.11]
	-4.57915	-1.03691	0.0103323	NA	2.29864	2.16629	1.93579	0.622319	-1.07245	*	K00008	SORD, gutB	L-iditol 2-dehydrogenase [EC:1.1.1.14]
	NA	NA	-8.21964	NA	NA	NA	NA	NA	NA		K00009	mtlD	mannitol-1-phosphate 5-dehydrogenase [EC:1.1.1.17]
	-2.65111	-8.79221	-5.54693	NA	-7.41444	-3.24635	-1.09176	1.23505	-0.358223		K00010	iolG	myo-inositol 2-dehydrogenase [EC:1.1.1.18]
	NA	NA	NA	NA	NA	NA	NA	NA	NA		K00011	E1.1.1.21, AKR1	aldehyde reductase [EC:1.1.1.21]
	0.838948	1.21309	1.12048	0.197419	-0.44248	-0.131298	-1.88288	-3.51824	-1.65803		K00012	UGDH, ugd	UDPglucose 6-dehydrogenase [EC:1.1.1.22]
	1.16608	1.24243	1.33451	0.534971	1.52896	0.90412	0.812348	0.642287	0.273309		K00013	hisD	histidinol dehydrogenase [EC:1.1.1.23]
	0.336638	0.10087	0.394127	0.0161721	0.510204	0.370745	0.385346	-0.038489	-0.00152164		K00014	aroE	shikimate dehydrogenase [EC:1.1.1.25]
	2.24336	NA	-0.609199	2.22318	2.03062	1.26067	3.09624	3.82472	4.14415	*	K00015	gyaR	glyoxylate reductase [EC:1.1.1.26]
	-8.1707	NA	-3.98427	NA	NA	NA	NA	NA	NA		K00016	LDH, ldh	L-lactate dehydrogenase [EC:1.1.1.27]
	-2.67836	3.5223	2.41828	NA	NA	NA	NA	NA	NA	*	K00018	hprA	glycerate dehydrogenase [EC:1.1.1.29]
	NA	NA	-3.44167	-4.54445	NA	NA	NA	NA	-7.16843		K00019	E1.1.1.30, bdh	3-hydroxybutyrate dehydrogenase [EC:1.1.1.30]
	0.969332	0.433134	0.0936347	1.67087	2.12987	1.82753	2.53044	3.00316	2.98041	*	K00020	E1.1.1.31, mmsB	3-hydroxyisobutyrate dehydrogenase [EC:1.1.1.31]
	-0.218593	0.126758	-0.737112	3.84971	5.03275	4.17121	4.3893	4.34019	4.39456	*	K00021	E1.1.1.34	hydroxymethylglutaryl-CoA reductase (NADPH) [EC:1.1.1.34]
	NA	NA	-5.22782	-4.88354	NA	NA	-4.82843	NA	NA		K00023	E1.1.1.36, phbB	acetoacetyl-CoA reductase [EC:1.1.1.36]
	1.40877	1.30461	1.33779	1.21582	-0.521014	-1.29433	0.464616	1.14365	1.30759		K00024	mdh	malate dehydrogenase [EC:1.1.1.37]
	-1.47088	-2.80551	-1.28852	1.42013	1.842	1.30961	2.0125	2.1475	2.19144	*	K00027	E1.1.1.38, sfcA, maeA	malate dehydrogenase (oxaloacetate-decarboxylating) [EC:1.1.1.38]
	-7.09349	NA	-2.53062	-6.04458	-5.7399	NA	-4.3606	NA	-3.71945		K00029	E1.1.1.40, maeB	malate dehydrogenase (oxaloacetate-decarboxylating)(NADP+) [EC:1.1.1.40]
	-2.04268	NA	0.201686	NA	NA	NA	-2.63501	-1.76486	-0.0907107		K00030	IDH3	isocitrate dehydrogenase (NAD+) [EC:1.1.1.41]
	1.15301	1.52787	1.18704	1.27894	1.60992	1.8152	1.35162	1.55128	1.43287	*	K00031	IDH1, IDH2, icd	isocitrate dehydrogenase [EC:1.1.1.42]
	NA	NA	NA	NA	NA	NA	NA	NA	NA		K00032	E1.1.1.43	phosphogluconate 2-dehydrogenase [EC:1.1.1.43]
	0.0707759	NA	-0.657624	-2.8099	NA	NA	-4.59468	NA	-3.60508		K00033	PGD, gnd	6-phosphogluconate dehydrogenase [EC:1.1.1.44]
	-6.20392	-0.827383	-3.8187	NA	3.38233	3.20638	2.9439	2.85167	2.30351	*	K00034	gdh	glucose 1-dehydrogenase [EC:1.1.1.47]
	NA	NA	NA	NA	NA	NA	NA	NA	NA		K00035	gal	D-galactose 1-dehydrogenase [EC:1.1.1.48]
	-0.104392	NA	-0.874921	-3.18819	NA	NA	-4.23868	NA	-3.27925		K00036	G6PD, zwf	glucose-6-phosphate 1-dehydrogenase [EC:1.1.1.49]
	NA	NA	NA	NA	NA	NA	NA	NA	NA		K00038	E1.1.1.53	3alpha(or 20beta)-hydroxysteroid dehydrogenase [EC:1.1.1.53]
	NA	NA	NA	NA	NA	NA	NA	NA	-8.24161		K00040	uxuB	fructuronate reductase [EC:1.1.1.57]
	NA	NA	NA	NA	NA	NA	-2.18015	NA	NA		K00041	uxaB	tagaturonate reductase [EC:1.1.1.58]
	NA	NA	-3.31977	-5.01844	-6.87258	-4.30062	-0.716005	0.744677	-1.00128		K00042	E1.1.1.60, garR	2-hydroxy-3-oxopropionate reductase [EC:1.1.1.60]
	NA	NA	NA	NA	NA	NA	NA	NA	NA		K00045	E1.1.1.67, mtlK	mannitol 2-dehydrogenase [EC:1.1.1.67]
	-6.5793	NA	-2.13832	-2.84481	NA	NA	-3.7557	-4.07503	-5.0032		K00046	idnO	gluconate 5-dehydrogenase [EC:1.1.1.69]
	NA	NA	NA	NA	NA	NA	NA	NA	NA		K00048	fucO	lactaldehyde reductase [EC:1.1.1.77]
	-6.85052	NA	-1.47124	NA	-7.87812	NA	NA	NA	-3.54737		K00050	ttuD	hydroxypyruvate reductase [EC:1.1.1.81]
	1.58306	1.4594	1.31628	0.611907	1.33736	1.19456	1.06474	0.69501	0.698573		K00052	leuB	3-isopropylmalate dehydrogenase [EC:1.1.1.85]
	1.48498	1.37023	0.827929	1.06145	1.46723	1.527	1.18695	1.48621	1.5702		K00053	ilvC	ketol-acid reductoisomerase [EC:1.1.1.86]
	0.468478	NA	-0.223786	-2.49127	NA	NA	-2.6502	-2.62158	-0.0332386		K00054	mvaA	hydroxymethylglutaryl-CoA reductase [EC:1.1.1.88]
	NA	NA	NA	NA	NA	NA	-3.92618	NA	NA		K00055	E1.1.1.90	aryl-alcohol dehydrogenase [EC:1.1.1.90]
	-0.165504	0.920576	0.890629	-3.07103	NA	NA	-7.38531	NA	-4.13739		K00057	gpsA	glycerol-3-phosphate dehydrogenase (NAD(P)+) [EC:1.1.1.94]
	1.25658	1.47272	0.930541	0.964825	1.54608	1.21064	1.16795	0.961524	0.91839		K00058	serA, PHGDH	D-3-phosphoglycerate dehydrogenase [EC:1.1.1.95]
	-0.423902	-0.252421	-0.451588	-0.0588	0.649979	0.516207	1.01343	1.00298	1.10555		K00059	fabG	3-oxoacyl-[acyl-carrier protein] reductase [EC:1.1.1.100]
	-6.13275	NA	-1.56467	NA	NA	NA	NA	NA	NA		K00060	tdh	threonine 3-dehydrogenase [EC:1.1.1.103]
	NA	NA	-4.45499	NA	NA	NA	NA	NA	NA		K00064	E1.1.1.122	D-threo-aldose 1-dehydrogenase [EC:1.1.1.122]
	NA	NA	-7.10358	NA	NA	NA	-4.9118	NA	NA		K00065	kduD	2-deoxy-D-gluconate 3-dehydrogenase [EC:1.1.1.125]
	NA	NA	-1.3458	NA	NA	NA	NA	-3.53124	NA		K00066	algD	GDP-mannose 6-dehydrogenase [EC:1.1.1.132]
	0.322304	0.862968	0.433554	0.287484	1.46162	1.52261	1.73039	1.32837	0.876428	*	K00067	rfbD, rmlD	dTDP-4-dehydrorhamnose reductase [EC:1.1.1.133]
	NA	NA	-4.36022	NA	NA	NA	NA	NA	NA		K00068	srlD	sorbitol-6-phosphate 2-dehydrogenase [EC:1.1.1.140]
	-5.62989	NA	NA	NA	NA	NA	NA	NA	NA		K00073	allD	ureidoglycolate dehydrogenase (NAD+) [EC:1.1.1.350]
	-4.79655	-2.41866	-1.15669	-5.32631	1.3354	1.42037	0.979894	-0.989961	-0.772545		K00074	paaH, hbd, fadB, mmgB	3-hydroxybutyryl-CoA dehydrogenase [EC:1.1.1.157]
	0.585471	0.113515	0.367013	-3.24775	NA	NA	-5.2283	NA	-4.41751		K00075	murB	UDP-N-acetylmuramate dehydrogenase [EC:1.3.1.98]
	NA	NA	-7.33649	NA	NA	NA	NA	NA	NA		K00076	hdhA	7-alpha-hydroxysteroid dehydrogenase [EC:1.1.1.159]
	-0.0545854	1.10893	-0.160512	0.508127	-3.17676	-3.46632	-1.37936	-0.969808	-0.525568		K00077	panE, apbA	2-dehydropantoate 2-reductase [EC:1.1.1.169]
	5.04063	5.38817	5.4342	0.882749	NA	NA	NA	NA	0.672068	*	K00082	ribD2	5-amino-6-(5-phosphoribosylamino)uracil reductase [EC:1.1.1.193]
	NA	NA	-3.26579	NA	NA	NA	NA	NA	NA		K00086	dhaT	1,3-propanediol dehydrogenase [EC:1.1.1.202]
	-5.03479	NA	-2.77225	NA	-6.26361	NA	NA	-5.00543	-2.12521		K00087	ygeS, xdhA	xanthine dehydrogenase molybdenum-binding subunit [EC:1.17.1.4]
	0.279739	1.04834	0.856033	-1.16925	-7.50406	-3.75874	-1.74973	-0.677124	-0.995615		K00088	guaB	IMP dehydrogenase [EC:1.1.1.205]
	NA	NA	NA	NA	NA	NA	NA	NA	NA		K00090	E1.1.1.215	gluconate 2-dehydrogenase [EC:1.1.1.215]
	NA	NA	-3.16964	NA	NA	NA	NA	NA	NA		K00091	E1.1.1.219	dihydroflavonol-4-reductase [EC:1.1.1.219]
	NA	NA	NA	NA	NA	NA	NA	NA	NA		K00094	E1.1.1.251, gatD	galactitol-1-phosphate 5-dehydrogenase [EC:1.1.1.251]
	1.19696	-0.357203	-1.6051	3.45915	3.88047	3.25993	3.56362	3.87526	3.73898	*	K00096	araM, egsA	glycerol-1-phosphate dehydrogenase [NAD(P)+] [EC:1.1.1.261]
	1.28093	1.08293	1.06766	-1.76558	-5.40735	-3.79234	-1.956	-0.0570919	-0.672101		K00097	pdxA	4-hydroxythreonine-4-phosphate dehydrogenase [EC:1.1.1.262]
	-6.5146	NA	NA	NA	NA	NA	NA	NA	NA		K00098	idnD	L-idonate 5-dehydrogenase [EC:1.1.1.264]
	0.737405	0.694493	1.15654	-3.11447	NA	NA	-5.44025	NA	-3.17608		K00099	dxr	1-deoxy-D-xylulose-5-phosphate reductoisomerase [EC:1.1.1.267]
	2.31627	3.32074	2.42263	-0.0196645	NA	NA	-8.95589	NA	-4.13746	*	K00100	E1.1.1.-
	NA	NA	NA	-4.60587	NA	NA	-5.17961	NA	NA		K00101	E1.1.2.3, lldD	L-lactate dehydrogenase (cytochrome) [EC:1.1.2.3]
	-1.1218	-1.11129	-4.09919	0.84905	1.71441	1.9461	2.6714	-0.239854	0.15857	*	K00102	E1.1.2.4, dld	D-lactate dehydrogenase (cytochrome) [EC:1.1.2.4]
	NA	NA	NA	NA	NA	NA	NA	NA	NA		K00103	E1.1.3.8	L-gulonolactone oxidase [EC:1.1.3.8]
	1.04919	2.44457	1.67409	1.30673	1.93135	2.43654	0.79349	1.63983	1.45608	*	K00104	glcD	glycolate oxidase [EC:1.1.3.15]
	NA	NA	NA	NA	NA	NA	NA	NA	NA		K00106	XDH	xanthine dehydrogenase/oxidase [EC:1.17.1.4 1.17.3.2]
	NA	NA	NA	NA	NA	NA	NA	NA	NA		K00108	E1.1.99.1, betA, CHDH	choline dehydrogenase [EC:1.1.99.1]
	NA	NA	2.20211	NA	NA	NA	NA	NA	NA	*	K00109	E1.1.99.2	2-hydroxyglutarate dehydrogenase [EC:1.1.99.2]
	-2.73587	-11.5293	-2.50495	0.293095	-1.80638	-3.71251	-0.221319	0.331515	0.251848		K00111	glpA, glpD	glycerol-3-phosphate dehydrogenase [EC:1.1.5.3]
	NA	NA	NA	NA	NA	NA	-2.50965	NA	NA		K00112	glpB	glycerol-3-phosphate dehydrogenase subunit B [EC:1.1.5.3]
	-7.2301	-7.15577	-5.78292	NA	0.182673	NA	2.92964	-0.276467	-1.23029	*	K00113	glpC	glycerol-3-phosphate dehydrogenase subunit C [EC:1.1.5.3]
	NA	NA	-2.46002	-2.33352	NA	NA	-3.88653	NA	NA		K00114	exaA	alcohol dehydrogenase (cytochrome c) [EC:1.1.2.8]
	NA	NA	NA	-4.23778	NA	NA	-5.8284	NA	NA		K00116	mqo	malate dehydrogenase (quinone) [EC:1.1.5.4]
	NA	NA	NA	NA	NA	NA	NA	NA	NA		K00117	gcd	quinoprotein glucose dehydrogenase [EC:1.1.5.2]
	NA	NA	-1.89251	NA	NA	NA	NA	NA	NA		K00118	gfo	glucose-fructose oxidoreductase [EC:1.1.99.28]
	NA	NA	NA	-0.996722	NA	NA	-4.69831	NA	NA		K00119	E1.1.99.-
	NA	NA	-6.00423	-3.1438	NA	NA	-6.43889	NA	NA		K00121	frmA, ADH5, adhC	S-(hydroxymethyl)glutathione dehydrogenase / alcohol dehydrogenase [EC:1.1.1.284 1.1.1.1]
	NA	NA	-4.42176	NA	-5.0212	NA	NA	NA	NA		K00122	FDH	formate dehydrogenase [EC:1.2.1.2]
	1.96209	-3.37406	0.698188	1.20672	1.96069	2.02306	1.45339	1.67695	1.47301	*	K00123	fdoG, fdfH	formate dehydrogenase major subunit [EC:1.2.1.2]
	1.31497	-5.31493	-0.0850586	1.76658	NA	-5.19706	-2.71309	-3.89429	-3.17867	*	K00124	fdoH	formate dehydrogenase iron-sulfur subunit
	NA	NA	NA	NA	NA	NA	NA	NA	NA		K00125	E1.2.1.2B2	formate dehydrogenase, beta subunit [EC:1.2.1.2]
	NA	NA	-0.743903	NA	NA	NA	NA	NA	NA		K00126	fdsD	formate dehydrogenase subunit delta [EC:1.2.1.2]
	1.46259	-4.30968	0.657503	2.26434	NA	-4.59391	-2.41495	-3.13851	-3.22221	*	K00127	fdoI	formate dehydrogenase subunit gamma
	-8.69011	NA	-2.84407	-2.95129	-6.28876	-6.26847	-2.82168	-1.19873	-2.46167		K00128	E1.2.1.3	aldehyde dehydrogenase (NAD+) [EC:1.2.1.3]
	NA	NA	-4.82839	NA	NA	NA	-3.44825	-7.07144	-8.68849		K00130	betB, gbsA	betaine-aldehyde dehydrogenase [EC:1.2.1.8]
	1.04357	0.153104	-1.77233	4.32339	4.29856	4.12811	3.70337	4.1782	3.82935	*	K00131	gapN	glyceraldehyde-3-phosphate dehydrogenase (NADP+) [EC:1.2.1.9]
	NA	NA	NA	NA	NA	NA	NA	NA	NA		K00132	E1.2.1.10	acetaldehyde dehydrogenase (acetylating) [EC:1.2.1.10]
	0.616567	1.05797	0.810148	0.423415	1.01382	0.840253	0.767008	0.46292	0.572818		K00133	asd	aspartate-semialdehyde dehydrogenase [EC:1.2.1.11]
	0.458207	0.712622	0.904101	-3.10503	NA	NA	-4.54217	NA	-4.30465		K00134	GAPDH, gapA	glyceraldehyde 3-phosphate dehydrogenase [EC:1.2.1.12]
	-9.96264	NA	-2.32247	NA	NA	NA	-7.04262	NA	NA		K00135	gabD	succinate-semialdehyde dehydrogenase / glutarate-semialdehyde dehydrogenase [EC:1.2.1.16 1.2.1.79 1.2.1.20]
	NA	NA	-5.75691	NA	NA	NA	NA	NA	NA		K00137	prr	aminobutyraldehyde dehydrogenase [EC:1.2.1.19]
	NA	NA	NA	NA	NA	NA	NA	NA	NA		K00138	aldB	aldehyde dehydrogenase [EC:1.2.1.-]
	-1.25257	NA	-2.88392	0.526852	-1.85154	-3.9481	-2.415	-1.81577	-1.26989		K00140	mmsA, iolA, ALDH6A1	malonate-semialdehyde dehydrogenase (acetylating) / methylmalonate-semialdehyde dehydrogenase [EC:1.2.1.18 1.2.1.27]
	NA	NA	NA	NA	NA	NA	NA	NA	NA		K00141	xylC	benzaldehyde dehydrogenase (NAD) [EC:1.2.1.28]
	0.837891	0.910536	0.894895	-2.90271	NA	NA	-8.40829	NA	-3.17161		K00145	argC	N-acetyl-gamma-glutamyl-phosphate reductase [EC:1.2.1.38]
	NA	NA	-4.43032	NA	NA	NA	NA	NA	NA		K00146	feaB	phenylacetaldehyde dehydrogenase [EC:1.2.1.39]
	0.805201	0.962689	0.999336	-2.71491	NA	NA	-4.08663	-4.63165	-2.3509		K00147	proA	glutamate-5-semialdehyde dehydrogenase [EC:1.2.1.41]
	NA	NA	NA	-3.2276	NA	NA	-1.37239	NA	NA		K00148	fdhA	glutathione-independent formaldehyde dehydrogenase [EC:1.2.1.46]
	1.68543	0.318225	0.868935	3.99336	4.49358	4.46747	4.10527	3.59474	3.96515	*	K00150	gap2	glyceraldehyde-3-phosphate dehydrogenase (NAD(P)) [EC:1.2.1.59]
	NA	NA	-2.97497	NA	NA	NA	-1.66125	NA	NA		K00151	hpaE, hpcC	5-carboxymethyl-2-hydroxymuconic-semialdehyde dehydrogenase [EC:1.2.1.60]
	NA	NA	-6.86691	-3.93149	NA	NA	-5.76747	NA	NA		K00154	E1.2.1.68	coniferyl-aldehyde dehydrogenase [EC:1.2.1.68]
	NA	NA	-4.5272	NA	NA	NA	NA	NA	NA		K00155	E1.2.1.-
	-5.88764	NA	-5.95192	NA	-3.76825	NA	-5.25029	NA	-6.58401		K00156	poxB	pyruvate dehydrogenase (quinone) [EC:1.2.5.1]
	NA	NA	-8.13973	NA	NA	NA	NA	NA	NA		K00158	E1.2.3.3, poxL	pyruvate oxidase [EC:1.2.3.3]
	0.249153	0.836265	0.78963	0.620187	-4.41119	-7.54339	-2.47633	-3.65613	-2.83695		K00161	PDHA, pdhA	pyruvate dehydrogenase E1 component subunit alpha [EC:1.2.4.1]
	0.295631	1.04907	0.565138	-0.508297	-3.59528	-7.44718	-2.20535	-3.23324	-1.82567		K00162	PDHB, pdhB	pyruvate dehydrogenase E1 component subunit beta [EC:1.2.4.1]
	-6.67244	NA	-3.58711	-3.74308	NA	NA	NA	NA	NA		K00163	aceE	pyruvate dehydrogenase E1 component [EC:1.2.4.1]
	-7.34266	NA	-2.4148	-4.38419	NA	NA	-4.23427	NA	-9.91466		K00164	OGDH, sucA	2-oxoglutarate dehydrogenase E1 component [EC:1.2.4.2]
	NA	NA	-0.787377	NA	NA	NA	-2.17781	NA	-6.96983		K00166	BCKDHA, bkdA1	2-oxoisovalerate dehydrogenase E1 component, alpha subunit [EC:1.2.4.4]
	-6.55982	NA	-0.239184	-3.25131	NA	NA	-2.17141	NA	-6.09427		K00167	E1.2.4.4B, bkdA2	2-oxoisovalerate dehydrogenase E1 component, beta subunit [EC:1.2.4.4]
	4.30635	3.76678	4.0206	4.54976	4.31971	3.84323	4.2761	4.95444	4.95279	*	K00169	porA	pyruvate ferredoxin oxidoreductase, alpha subunit [EC:1.2.7.1]
	4.37053	3.49773	4.00022	4.61936	4.02407	3.77238	4.2026	4.7802	4.81945	*	K00170	porB	pyruvate ferredoxin oxidoreductase, beta subunit [EC:1.2.7.1]
	3.07412	3.36969	2.41688	4.34675	4.13442	3.83377	4.47558	4.75444	4.74948	*	K00171	porD	pyruvate ferredoxin oxidoreductase, delta subunit [EC:1.2.7.1]
	4.10004	3.28223	3.45011	4.45732	3.52078	3.44024	3.963	4.17184	4.29418	*	K00172	porG	pyruvate ferredoxin oxidoreductase, gamma subunit [EC:1.2.7.1]
	1.45373	2.75941	1.85581	3.42545	3.06222	3.31901	3.0349	3.38467	3.71994	*	K00174	korA	2-oxoglutarate ferredoxin oxidoreductase subunit alpha [EC:1.2.7.3]
	0.942526	1.43507	1.41463	3.26972	2.6499	2.95351	2.8822	3.45456	3.56407	*	K00175	korB	2-oxoglutarate ferredoxin oxidoreductase subunit beta [EC:1.2.7.3]
	1.21183	NA	-0.0306999	NA	-1.25155	-1.17469	0.35543	0.638088	1.3305		K00176	korD	2-oxoglutarate ferredoxin oxidoreductase subunit delta [EC:1.2.7.3]
	1.34488	NA	-0.187833	1.0396	-0.319954	-0.620963	0.988114	1.11557	1.6748	*	K00177	korG	2-oxoglutarate ferredoxin oxidoreductase subunit gamma [EC:1.2.7.3]
	3.6502	-3.56009	1.2076	3.58252	1.69019	0.907417	2.70423	3.60959	3.35891	*	K00179	iorA	indolepyruvate ferredoxin oxidoreductase, alpha subunit [EC:1.2.7.8]
	2.43351	-3.75566	-0.211089	3.06895	1.03933	0.262372	1.9277	2.99313	2.87149	*	K00180	iorB	indolepyruvate ferredoxin oxidoreductase, beta subunit [EC:1.2.7.8]
	1.07551	NA	1.57981	NA	NA	NA	NA	NA	-0.827975		K00184	K00184	prokaryotic molybdopterin-containing oxidoreductase family, iron-sulfur binding subunit
	1.8067	NA	2.34701	NA	NA	NA	NA	NA	-2.21764	*	K00185	K00185	prokaryotic molybdopterin-containing oxidoreductase family, membrane subunit
	-2.38414	NA	0.830256	NA	NA	NA	NA	-2.9406	-0.17769		K00186	vorA	2-oxoisovalerate ferredoxin oxidoreductase, alpha subunit [EC:1.2.7.7]
	-3.45161	NA	0.644555	NA	NA	NA	NA	NA	-2.90188		K00187	vorB	2-oxoisovalerate ferredoxin oxidoreductase, beta subunit [EC:1.2.7.7]
	-1.93753	NA	-3.45241	NA	NA	NA	NA	NA	NA		K00188	vorD	2-oxoisovalerate ferredoxin oxidoreductase, delta subunit [EC:1.2.7.7]
	NA	NA	1.20047	NA	NA	NA	NA	NA	NA		K00189	vorG	2-oxoisovalerate ferredoxin oxidoreductase, gamma subunit [EC:1.2.7.7]
	0.302107	NA	0.876163	NA	NA	NA	NA	NA	NA		K00192	cdhA	acetyl-CoA decarbonylase/synthase complex subunit alpha [EC:1.2.7.4]
	-0.685933	NA	-0.593935	NA	NA	NA	NA	NA	NA		K00193	cdhC	acetyl-CoA decarbonylase/synthase complex subunit beta [EC:2.3.1.-]
	-1.31237	NA	-0.181074	NA	NA	NA	NA	NA	NA		K00194	cdhD, acsD	acetyl-CoA decarbonylase/synthase complex subunit delta [EC:2.1.1.245]
	-0.384189	NA	-1.58934	NA	NA	NA	NA	NA	NA		K00195	cdhB	acetyl-CoA decarbonylase/synthase complex subunit epsilon
	-3.821	NA	-0.845522	NA	NA	NA	NA	NA	-5.22938		K00196	cooF	carbon-monoxide dehydrogenase iron sulfur subunit
	3.89004	NA	2.51719	NA	NA	NA	NA	NA	NA	*	K00197	cdhE, acsC	acetyl-CoA decarbonylase/synthase complex subunit gamma [EC:2.1.1.245]
	3.24726	NA	1.11952	NA	NA	NA	NA	-6.08257	-3.94706	*	K00198	cooS, acsA	carbon-monoxide dehydrogenase catalytic subunit [EC:1.2.99.2 1.2.7.4]
	-1.65836	NA	-1.03064	NA	0.152196	0.683794	0.289768	1.63319	0.910205		K00200	fwdA, fmdA	formylmethanofuran dehydrogenase subunit A [EC:1.2.99.5]
	-1.22391	NA	-1.43654	NA	-1.45338	0.0600513	-0.941851	1.05456	0.208698		K00201	fwdB, fmdB	formylmethanofuran dehydrogenase subunit B [EC:1.2.99.5]
	-2.35742	NA	-3.00431	NA	-1.00529	0.388425	-3.99003	1.13783	0.365049		K00202	fwdC, fmdC	formylmethanofuran dehydrogenase subunit C [EC:1.2.99.5]
	-2.47981	NA	-3.6661	NA	NA	NA	NA	NA	NA		K00203	fwdD, fmdD	formylmethanofuran dehydrogenase subunit D [EC:1.2.99.5]
	-1.46741	NA	-2.97515	NA	NA	NA	NA	NA	NA		K00205	fwdF, fmdF	4Fe-4S ferredoxin
	0.694978	1.30896	0.748438	-2.05456	NA	NA	-3.68432	NA	-2.98548		K00208	fabI	enoyl-[acyl-carrier protein] reductase I [EC:1.3.1.9 1.3.1.10]
	NA	NA	NA	NA	NA	NA	NA	NA	NA		K00209	fabV, ter	enoyl-[acyl-carrier protein] reductase / trans-2-enoyl-CoA reductase (NAD+) [EC:1.3.1.- 1.3.1.44]
	-1.48982	5.69504	4.6458	NA	NA	NA	NA	NA	NA	*	K00210	E1.3.1.12	prephenate dehydrogenase [EC:1.3.1.12]
	NA	NA	NA	NA	NA	NA	NA	NA	NA		K00213	DHCR7	7-dehydrocholesterol reductase [EC:1.3.1.21]
	0.940982	0.353956	0.469641	-1.29231	-1.89064	-3.79908	-2.10026	-1.92653	-0.957263		K00215	dapB	4-hydroxy-tetrahydrodipicolinate reductase [EC:1.17.1.8]
	NA	NA	NA	NA	NA	NA	NA	NA	NA		K00216	entA	2,3-dihydro-2,3-dihydroxybenzoate dehydrogenase [EC:1.3.1.28]
	-7.11564	NA	-2.99366	NA	-0.455824	NA	NA	NA	-1.95246		K00217	E1.3.1.32	maleylacetate reductase [EC:1.3.1.32]
	NA	NA	-6.92329	-2.96574	NA	NA	-5.54347	-7.13739	NA		K00219	fadH	2,4-dienoyl-CoA reductase (NADPH2) [EC:1.3.1.34]
	NA	NA	NA	-3.08609	NA	NA	NA	NA	NA		K00220	tyrC	cyclohexadieny/prephenate dehydrogenase [EC:1.3.1.43 1.3.1.12]
	NA	NA	-1.8124	NA	NA	NA	NA	NA	NA		K00221	E4.99.1.2	alkylmercury lyase [EC:4.99.1.2]
	NA	NA	NA	NA	NA	NA	NA	NA	NA		K00223	ERG4	delta24(24(1))-sterol reductase [EC:1.3.1.71]
	NA	NA	NA	NA	NA	NA	NA	NA	NA		K00224	E1.3.1.-
	3.28379	2.95179	2.88107	2.5727	3.16346	3.27109	3.26477	3.21303	3.30439	*	K00226	pyrD	dihydroorotate dehydrogenase (fumarate) [EC:1.3.98.1]
	NA	NA	NA	NA	NA	NA	NA	NA	NA		K00227	SC5DL, ERG3	lathosterol oxidase [EC:1.14.21.6]
	NA	NA	-7.99794	NA	NA	NA	-5.98781	NA	NA		K00228	CPOX, hemF	coproporphyrinogen III oxidase [EC:1.3.3.3]
	NA	NA	-7.59287	NA	NA	NA	NA	NA	NA		K00230	hemG	menaquinone-dependent protoporphyrinogen oxidase [EC:1.3.5.3]
	1.35753	NA	0.78337	-1.73539	NA	NA	-2.24158	NA	-1.45853		K00231	PPOX, hemY	oxygen-dependent protoporphyrinogen oxidase [EC:1.3.3.4]
	NA	NA	NA	NA	NA	NA	NA	NA	NA		K00232	E1.3.3.6, ACOX1, ACOX3	acyl-CoA oxidase [EC:1.3.3.6]
	0.539609	1.69907	1.50225	2.17583	1.88622	1.37085	1.6177	1.83007	1.7263	*	K00239	sdhA	succinate dehydrogenase flavoprotein subunit [EC:1.3.99.1]
	1.62664	1.47629	1.26747	2.30381	1.56426	1.34282	1.54068	1.49845	1.42846	*	K00240	sdhB	succinate dehydrogenase iron-sulfur subunit [EC:1.3.99.1]
	-1.62464	-2.38955	-0.748352	1.48346	1.72023	1.32815	1.53316	2.22113	1.6716	*	K00241	sdhC	succinate dehydrogenase cytochrome b556 subunit
	-4.90468	NA	-3.29329	-0.136198	-1.89957	-1.97193	0.149571	0.658263	1.02902		K00242	sdhD	succinate dehydrogenase membrane anchor subunit
	NA	NA	NA	NA	NA	NA	NA	NA	NA		K00243	K00243	hypothetical protein
	NA	NA	-8.38161	NA	NA	NA	NA	NA	-4.98312		K00244	frdA	fumarate reductase flavoprotein subunit [EC:1.3.99.1]
	-3.85203	2.45127	1.3513	NA	NA	NA	NA	NA	NA	*	K00245	frdB	fumarate reductase iron-sulfur subunit [EC:1.3.99.1]
	NA	NA	-7.36006	NA	NA	NA	NA	NA	NA		K00246	frdC	fumarate reductase subunit C
	NA	NA	NA	NA	NA	NA	NA	NA	NA		K00247	frdD	fumarate reductase subunit D
	-4.9101	-6.51058	0.459738	-1.70985	NA	-7.82649	NA	NA	-3.93066		K00248	ACADS, bcd	butyryl-CoA dehydrogenase [EC:1.3.8.1]
	-1.6405	-6.94237	-1.51706	0.211284	-0.440249	-1.2702	0.293234	0.987133	1.44087		K00249	ACADM, acd	acyl-CoA dehydrogenase [EC:1.3.8.7]
	-5.4443	NA	-1.71969	-2.21481	NA	NA	-2.67284	NA	NA		K00252	GCDH, gcdH	glutaryl-CoA dehydrogenase [EC:1.3.8.6]
	-5.20093	NA	-3.04037	-2.40793	NA	NA	-6.19505	NA	NA		K00253	IVD, ivd	isovaleryl-CoA dehydrogenase [EC:1.3.8.4]
	NA	NA	-4.70582	NA	NA	NA	NA	NA	-6.58966		K00254	DHODH, pyrD	dihydroorotate dehydrogenase [EC:1.3.5.2]
	NA	NA	NA	1.01349	NA	NA	NA	NA	NA		K00255	ACADL	long-chain-acyl-CoA dehydrogenase [EC:1.3.8.8]
	-3.10316	-6.45857	-3.11227	-0.334758	-1.84904	-5.06562	-5.58604	-5.72082	-1.95831		K00257	E1.3.99.-
	NA	NA	-2.75105	NA	NA	NA	NA	NA	NA		K00258	E1.3.-.-
	-8.62061	NA	-1.43367	-3.73203	NA	NA	-4.6902	NA	-4.58079		K00259	ald	alanine dehydrogenase [EC:1.4.1.1]
	-7.55986	NA	-2.27919	NA	NA	NA	-1.30302	-4.25028	-2.41545		K00260	gudB, rocG	glutamate dehydrogenase [EC:1.4.1.2]
	0.472008	-0.645821	1.51713	2.84646	3.17289	2.86955	3.21519	3.64858	3.52151	*	K00261	GLUD1	2, gdhA	glutamate dehydrogenase (NAD(P)+) [EC:1.4.1.3]
	-2.0578	-6.08444	-1.87036	1.09139	-3.1378	-6.74401	-4.77461	-4.8958	-6.0435		K00262	E1.4.1.4, gdhA	glutamate dehydrogenase (NADP+) [EC:1.4.1.4]
	NA	NA	-1.64536	NA	NA	NA	-1.95674	NA	NA		K00263	E1.4.1.9	leucine dehydrogenase [EC:1.4.1.9]
	0.992238	3.35237	2.80843	-0.896341	NA	NA	-2.94549	NA	-0.768185	*	K00265	gltB	glutamate synthase (NADPH/NADH) large chain [EC:1.4.1.13 1.4.1.14]
	0.77976	1.77942	1.05448	1.14224	-1.42172	-1.42361	0.0272114	1.14037	1.16404	*	K00266	gltD	glutamate synthase (NADPH/NADH) small chain [EC:1.4.1.13 1.4.1.14]
	NA	NA	-4.57663	NA	NA	NA	NA	NA	NA		K00271	vdh	valine dehydrogenase (NAD+) [EC:1.4.1.23]
	NA	NA	-3.76445	NA	NA	NA	NA	NA	NA		K00273	DAO, aao	D-amino-acid oxidase [EC:1.4.3.3]
	NA	NA	-4.02208	NA	NA	NA	NA	NA	NA		K00274	MAO, aofH	monoamine oxidase [EC:1.4.3.4]
	NA	NA	-3.80413	-4.19412	NA	NA	NA	NA	NA		K00275	pdxH, PNPO	pyridoxamine 5'-phosphate oxidase [EC:1.4.3.5]
	NA	NA	NA	NA	NA	NA	NA	NA	NA		K00276	AOC3, AOC2, tynA	primary-amine oxidase [EC:1.4.3.21]
	1.14774	2.03182	1.73989	-2.55807	1.0883	1.36338	0.968558	-0.345387	0.214383	*	K00278	nadB	L-aspartate oxidase [EC:1.4.3.16]
	NA	NA	-0.293176	NA	NA	NA	NA	NA	NA		K00279	CKX	cytokinin dehydrogenase [EC:1.5.99.12]
	NA	NA	-3.99192	-4.05875	NA	NA	-4.80727	NA	NA		K00281	GLDC, gcvP	glycine dehydrogenase [EC:1.4.4.2]
	3.40017	-1.27821	1.80973	0.913349	3.16244	3.52505	2.75237	2.47022	2.55728	*	K00282	gcvPA	glycine dehydrogenase subunit 1 [EC:1.4.4.2]
	2.3461	-0.888202	1.46769	0.888942	3.30668	3.84563	2.9415	2.42498	2.55012	*	K00283	gcvPB	glycine dehydrogenase subunit 2 [EC:1.4.4.2]
	NA	NA	-0.12518	NA	NA	NA	NA	NA	NA		K00284	E1.4.7.1	glutamate synthase (ferredoxin) [EC:1.4.7.1]
	NA	NA	NA	-2.41016	NA	NA	NA	NA	NA		K00285	dadA	D-amino-acid dehydrogenase [EC:1.4.99.1]
	0.778116	0.436937	0.638551	0.424793	-1.28908	-1.92133	-0.363181	0.510829	0.68258		K00286	E1.5.1.2, proC	pyrroline-5-carboxylate reductase [EC:1.5.1.2]
	NA	NA	-6.34268	NA	NA	NA	NA	NA	NA		K00287	folA	dihydrofolate reductase [EC:1.5.1.3]
	2.44715	NA	3.24776	NA	NA	NA	NA	NA	NA	*	K00288	MTHFD	methylenetetrahydrofolate dehydrogenase (NADP+) / methenyltetrahydrofolate cyclohydrolase / formyltetrahydrofolate synthetase [EC:1.5.1.5 3.5.4.9 6.3.4.3]
	NA	NA	NA	-2.34602	NA	NA	NA	NA	NA		K00290	LYS1	saccharopine dehydrogenase (NAD+, L-lysine forming) [EC:1.5.1.7]
	NA	NA	NA	NA	NA	NA	NA	NA	NA		K00293	LYS9	saccharopine dehydrogenase (NADP+, L-glutamate forming) [EC:1.5.1.10]
	-3.6773	NA	0.671736	NA	-0.465807	NA	-2.23437	-2.34165	0.109489		K00294	E1.2.1.88	1-pyrroline-5-carboxylate dehydrogenase [EC:1.2.1.88]
	0.689776	0.714092	0.979547	-2.27352	NA	NA	-5.96655	NA	-3.193		K00297	metF, MTHFR	methylenetetrahydrofolate reductase (NADPH) [EC:1.5.1.20]
	NA	NA	NA	-3.85502	NA	NA	NA	NA	NA		K00299	ssuE	FMN reductase [EC:1.5.1.38]
	NA	NA	-3.52483	NA	NA	NA	NA	NA	NA		K00301	E1.5.3.1	sarcosine oxidase [EC:1.5.3.1]
	-1.00212	NA	-6.01633	-4.42127	-0.879428	NA	NA	-5.03749	-1.50951		K00302	soxA	sarcosine oxidase, subunit alpha [EC:1.5.3.1]
	-0.271317	NA	-2.90517	NA	0.402841	-1.13329	0.420446	1.7133	1.50962	*	K00303	soxB	sarcosine oxidase, subunit beta [EC:1.5.3.1]
	NA	NA	NA	NA	NA	NA	NA	NA	NA		K00304	soxD	sarcosine oxidase, subunit delta [EC:1.5.3.1]
	NA	NA	NA	NA	NA	NA	NA	NA	NA		K00305	soxG	sarcosine oxidase, subunit gamma [EC:1.5.3.1]
	NA	NA	-2.10791	-3.12125	NA	NA	-4.02785	NA	NA		K00311	ETFDH	electron-transferring-flavoprotein dehydrogenase [EC:1.5.5.1]
	1.34001	-3.22535	0.268375	2.96389	2.35981	0.553118	1.92351	2.91555	3.26538	*	K00313	fixC	electron transfer flavoprotein-quinone oxidoreductase [EC:1.5.5.-]
	NA	NA	NA	NA	NA	NA	NA	NA	NA		K00314	SARDH	sarcosine dehydrogenase [EC:1.5.8.3]
	NA	NA	NA	NA	NA	NA	NA	NA	NA		K00315	DMGDH	dimethylglycine dehydrogenase [EC:1.5.8.4]
	NA	NA	NA	NA	NA	NA	NA	NA	NA		K00316	spdH	spermidine dehydrogenase [EC:1.5.99.6]
	NA	NA	0.570098	NA	NA	NA	-1.47634	-5.36652	-2.82718		K00318	PRODH	proline dehydrogenase [EC:1.5.-.-]
	-1.38633	NA	-1.67141	NA	NA	NA	NA	NA	NA		K00319	mtd	methylenetetrahydromethanopterin dehydrogenase [EC:1.5.99.9]
	-2.13855	NA	-1.88578	NA	NA	NA	NA	NA	NA		K00320	mer	coenzyme F420-dependent N5,N10-methenyltetrahydromethanopterin reductase [EC:1.5.99.11]
	NA	NA	-6.52412	NA	NA	NA	NA	NA	NA		K00322	sthA, udhA	NAD(P) transhydrogenase [EC:1.6.1.1]
	-7.92872	NA	-1.61826	-4.19935	NA	NA	-3.81833	NA	NA		K00324	pntA	NAD(P) transhydrogenase subunit alpha [EC:1.6.1.2]
	-8.84943	NA	-1.44858	-6.33662	NA	NA	-4.22605	NA	NA		K00325	pntB	NAD(P) transhydrogenase subunit beta [EC:1.6.1.2]
	NA	NA	NA	NA	NA	NA	NA	NA	NA		K00326	E1.6.2.2	cytochrome-b5 reductase [EC:1.6.2.2]
	2.11885	2.95002	2.71487	-1.89007	NA	NA	-3.53247	NA	-5.0611	*	K00329	E1.6.5.3	NADH dehydrogenase [EC:1.6.5.3]
	1.71284	0.774002	1.19377	2.28065	1.47144	1.99281	1.86357	1.66509	1.52969	*	K00330	nuoA	NADH-quinone oxidoreductase subunit A [EC:1.6.5.3]
	1.7163	1.03485	1.32962	1.99888	1.137	1.19485	1.43472	1.48417	1.53777	*	K00331	nuoB	NADH-quinone oxidoreductase subunit B [EC:1.6.5.3]
	1.0217	-2.03376	0.26928	1.76593	1.97783	1.92068	2.04275	0.939505	1.21337	*	K00332	nuoC	NADH-quinone oxidoreductase subunit C [EC:1.6.5.3]
	1.6056	-1.81222	0.925742	2.39615	2.5022	2.3339	2.49705	2.43048	2.41896	*	K00333	nuoD	NADH-quinone oxidoreductase subunit D [EC:1.6.5.3]
	0.495588	1.43243	1.145	-2.29698	NA	NA	-3.80952	NA	-3.38324		K00334	nuoE	NADH-quinone oxidoreductase subunit E [EC:1.6.5.3]
	0.997639	2.60773	1.63083	-2.16202	0.0735044	-1.15964	1.04435	1.54563	1.93892	*	K00335	nuoF	NADH-quinone oxidoreductase subunit F [EC:1.6.5.3]
	0.807307	2.58778	1.79332	-1.95982	NA	NA	-4.03736	NA	-2.28098	*	K00336	nuoG	NADH-quinone oxidoreductase subunit G [EC:1.6.5.3]
	2.37556	1.64322	1.62635	1.91489	1.915	2.29592	1.68186	1.87582	1.92055	*	K00337	nuoH	NADH-quinone oxidoreductase subunit H [EC:1.6.5.3]
	2.12198	1.31689	1.48949	1.88123	1.63425	1.62589	1.92763	1.71371	1.62589	*	K00338	nuoI	NADH-quinone oxidoreductase subunit I [EC:1.6.5.3]
	1.71875	1.43592	1.59585	1.44815	1.61029	1.72116	1.68672	1.47593	1.51983	*	K00339	nuoJ	NADH-quinone oxidoreductase subunit J [EC:1.6.5.3]
	1.79979	1.47204	1.36005	-0.383784	1.64203	1.73288	1.4227	1.03975	0.641516	*	K00340	nuoK	NADH-quinone oxidoreductase subunit K [EC:1.6.5.3]
	3.19289	3.08731	2.76895	1.71472	-0.00323253	-0.305826	1.09521	2.22228	2.20147	*	K00341	nuoL	NADH-quinone oxidoreductase subunit L [EC:1.6.5.3]
	2.26243	2.08652	1.9224	1.5103	-0.426457	-0.396735	0.793766	2.11882	1.91003	*	K00342	nuoM	NADH-quinone oxidoreductase subunit M [EC:1.6.5.3]
	2.29227	2.22997	2.04028	1.93977	1.97859	2.20656	1.93616	1.89759	1.97447	*	K00343	nuoN	NADH-quinone oxidoreductase subunit N [EC:1.6.5.3]
	-10.8641	NA	-4.80694	-3.79324	NA	NA	-4.95908	NA	NA		K00344	qor, CRYZ	NADPH2:quinone reductase [EC:1.6.5.5]
	NA	NA	-6.06096	NA	NA	NA	NA	NA	NA		K00346	nqrA	Na+-transporting NADH:ubiquinone oxidoreductase subunit A [EC:1.6.5.-]
	NA	NA	-4.1805	NA	NA	NA	NA	NA	NA		K00347	nqrB	Na+-transporting NADH:ubiquinone oxidoreductase subunit B [EC:1.6.5.-]
	NA	NA	-7.75243	NA	NA	NA	NA	NA	NA		K00348	nqrC	Na+-transporting NADH:ubiquinone oxidoreductase subunit C [EC:1.6.5.-]
	NA	NA	-5.13411	NA	NA	NA	NA	NA	NA		K00349	nqrD	Na+-transporting NADH:ubiquinone oxidoreductase subunit D [EC:1.6.5.-]
	NA	NA	-4.33601	NA	NA	NA	NA	NA	NA		K00350	nqrE	Na+-transporting NADH:ubiquinone oxidoreductase subunit E [EC:1.6.5.-]
	NA	NA	-3.9782	NA	NA	NA	NA	NA	NA		K00351	nqrF	Na+-transporting NADH:ubiquinone oxidoreductase subunit F [EC:1.6.5.-]
	-0.072924	NA	-1.38755	NA	NA	NA	NA	NA	NA		K00355	NQO1	NAD(P)H dehydrogenase (quinone) [EC:1.6.5.2]
	1.40927	2.46007	2.22627	-2.38002	NA	NA	-4.02242	NA	-5.55105	*	K00356	E1.6.99.3	NADH dehydrogenase [EC:1.6.99.3]
	NA	NA	NA	NA	NA	NA	-4.1152	NA	NA		K00358	E1.6.99.-
	3.95611	-0.290204	2.49774	2.47228	4.36869	4.33703	4.64078	4.95563	4.90513	*	K00359	E1.6.-.-	NADH oxidase [EC:1.6.-.-]
	1.71998	NA	1.36246	-1.44246	NA	NA	-5.40115	NA	-4.42724	*	K00362	nirB	nitrite reductase (NADH) large subunit [EC:1.7.1.15]
	NA	NA	-4.6002	NA	NA	NA	NA	NA	-8.10947		K00363	nirD	nitrite reductase (NADH) small subunit [EC:1.7.1.15]
	NA	NA	NA	-3.32243	NA	NA	NA	NA	NA		K00364	E1.7.1.7, guaC	GMP reductase [EC:1.7.1.7]
	NA	NA	-3.22106	NA	NA	NA	NA	NA	NA		K00365	E1.7.3.3	urate oxidase [EC:1.7.3.3]
	4.33444	NA	1.83044	1.86512	1.31517	-0.159681	1.68548	2.34101	2.62692	*	K00366	nirA	ferredoxin-nitrite reductase [EC:1.7.7.1]
	5.14097	NA	4.39416	2.3865	-0.324835	NA	NA	NA	-1.92217	*	K00367	narB	ferredoxin-nitrate reductase [EC:1.7.7.2]
	NA	NA	-0.93283	NA	NA	NA	-1.29007	NA	NA		K00368	nirK	nitrite reductase (NO-forming) [EC:1.7.2.1]
	3.80378	-3.51509	2.19309	2.44694	3.40424	0.206637	1.36791	2.0846	2.34721	*	K00370	narG	nitrate reductase alpha subunit [EC:1.7.99.4]
	2.49195	-4.56813	0.888391	1.80497	2.55094	-0.185126	0.386574	1.05772	1.43145	*	K00371	narH	nitrate reductase beta subunit [EC:1.7.99.4]
	NA	NA	-5.55334	-1.17399	NA	NA	NA	NA	NA		K00372	nasA	assimilatory nitrate reductase catalytic subunit [EC:1.7.99.4]
	-2.36432	-5.06881	-5.32921	1.9797	1.07686	-0.58455	-0.0446043	0.268967	0.576265	*	K00373	narJ	nitrate reductase delta subunit
	-3.79396	-4.57637	-3.4198	0.604058	2.26321	0.409973	1.50995	2.29245	2.06015	*	K00374	narI	nitrate reductase gamma subunit [EC:1.7.99.4]
	NA	NA	-5.95954	NA	NA	NA	-4.53304	NA	NA		K00375	K00375	GntR family transcriptional regulator / MocR family aminotransferase
	-2.06293	NA	3.92637	NA	NA	NA	-4.41149	NA	-3.08627	*	K00376	nosZ	nitrous-oxide reductase [EC:1.7.2.4]
	NA	NA	-10.0696	NA	NA	NA	-8.2829	NA	NA		K00380	cysJ	sulfite reductase (NADPH) flavoprotein alpha-component [EC:1.8.1.2]
	-9.45697	NA	-6.15682	-3.00329	-7.75913	NA	-4.96326	NA	-8.57054		K00381	cysI	sulfite reductase (NADPH) hemoprotein beta-component [EC:1.8.1.2]
	0.0217112	0.639776	0.0187724	-0.185678	2.01069	2.13508	1.65636	1.44917	1.46814	*	K00382	DLD, lpd, pdhD	dihydrolipoamide dehydrogenase [EC:1.8.1.4]
	NA	NA	-9.44227	-4.40325	NA	NA	NA	NA	NA		K00383	GSR, gor	glutathione reductase (NADPH) [EC:1.8.1.7]
	0.558476	-2.64508	-0.0819652	0.0256587	1.65921	1.67536	1.42215	0.67608	0.759743	*	K00384	E1.8.1.9, trxB	thioredoxin reductase (NADPH) [EC:1.8.1.9]
	NA	NA	NA	NA	NA	NA	NA	NA	NA		K00385	asrC	anaerobic sulfite reductase subunit C
	NA	NA	-3.26893	NA	NA	NA	NA	NA	NA		K00387	SUOX	sulfite oxidase [EC:1.8.3.1]
	NA	-1.55452	NA	-3.08053	2.23809	-0.163243	2.65692	0.503768	0.314126	*	K00389	yidH	putative membrane protein
	-1.2117	-3.54895	-1.69556	1.93057	-0.522582	-0.430226	1.28291	2.05314	1.32531	*	K00390	cysH	phosphoadenosine phosphosulfate reductase [EC:1.8.4.8]
	NA	NA	-0.13088	NA	NA	NA	NA	NA	NA		K00392	sir	sulfite reductase (ferredoxin) [EC:1.8.7.1]
	4.61456	-3.65703	3.5897	2.83024	2.76408	2.55062	3.91148	4.91723	4.63283	*	K00394	aprA	adenylylsulfate reductase, subunit A [EC:1.8.99.2]
	3.63573	-3.80601	2.10339	1.21111	1.67502	1.99864	3.09452	4.31951	3.74829	*	K00395	aprB	adenylylsulfate reductase, subunit B [EC:1.8.99.2]
	NA	NA	-4.53252	NA	NA	NA	NA	NA	NA		K00400	K00400	methyl coenzyme M reductase system, component A2
	-2.68715	3.64953	2.17463	-2.98816	NA	NA	-3.93878	NA	-1.03959	*	K00404	ccoN	cytochrome c oxidase cbb3-type subunit I [EC:1.9.3.1]
	NA	NA	-3.68907	NA	NA	NA	-5.43966	NA	NA		K00405	ccoO	cytochrome c oxidase cbb3-type subunit II
	NA	NA	-5.69105	-2.57631	NA	NA	NA	NA	NA		K00406	ccoP	cytochrome c oxidase cbb3-type subunit III
	NA	NA	NA	NA	NA	NA	NA	NA	NA		K00407	ccoQ	cytochrome c oxidase cbb3-type subunit IV
	1.41453	2.5375	1.88941	-2.48713	NA	NA	NA	NA	-1.51568	*	K00411	UQCRFS1, RIP1, petA	ubiquinol-cytochrome c reductase iron-sulfur subunit [EC:1.10.2.2]
	1.96413	2.55349	2.63588	-0.711029	NA	NA	-3.20352	NA	-1.69061	*	K00412	CYTB, petB	ubiquinol-cytochrome c reductase cytochrome b subunit
	1.46542	2.77333	2.07538	-1.07706	NA	NA	NA	NA	-1.32476	*	K00413	CYC1, CYT1, petC	ubiquinol-cytochrome c reductase cytochrome c1 subunit
	0.474096	1.66757	-0.627542	1.56964	2.00934	1.60598	2.17204	2.65323	2.59972	*	K00425	cydA	cytochrome d ubiquinol oxidase subunit I [EC:1.10.3.-]
	-0.429039	1.0871	-1.53447	-4.5415	NA	NA	-3.53814	NA	-3.7995		K00426	cydB	cytochrome d ubiquinol oxidase subunit II [EC:1.10.3.-]
	NA	NA	NA	NA	NA	NA	-1.4694	-6.35827	NA		K00427	lldP, lctP	L-lactate permease
	1.75275	2.29445	2.01019	-1.90651	NA	NA	NA	NA	NA	*	K00428	E1.11.1.5	cytochrome c peroxidase [EC:1.11.1.5]
	NA	NA	-3.77959	-3.56861	NA	NA	-7.36765	NA	NA		K00432	E1.11.1.9	glutathione peroxidase [EC:1.11.1.9]
	NA	NA	NA	-3.93877	NA	NA	NA	NA	NA		K00433	cpo	non-heme chloroperoxidase [EC:1.11.1.10]
	NA	NA	NA	NA	NA	NA	NA	NA	NA		K00435	E1.11.1.-	peroxiredoxin [EC:1.11.1.-]
	NA	NA	NA	NA	NA	NA	NA	NA	NA		K00436	hoxH	NAD-reducing hydrogenase large subunit [EC:1.12.1.2]
	NA	NA	NA	NA	NA	NA	NA	NA	NA		K00440	frhA	coenzyme F420 hydrogenase subunit alpha [EC:1.12.98.1]
	-2.83864	NA	-4.24806	-1.91878	NA	NA	NA	NA	NA		K00441	frhB	coenzyme F420 hydrogenase subunit beta [EC:1.12.98.1]
	NA	NA	NA	NA	NA	NA	NA	NA	NA		K00442	frhD	coenzyme F420 hydrogenase subunit delta
	NA	NA	NA	NA	NA	NA	NA	NA	NA		K00443	frhG	coenzyme F420 hydrogenase subunit gamma [EC:1.12.98.1]
	-4.51839	-2.92569	-0.858853	-2.48014	-0.700173	-3.36017	1.09688	-2.95843	-3.64893		K00446	dmpB	catechol 2,3-dioxygenase [EC:1.13.11.2]
	NA	NA	-7.42251	NA	NA	NA	NA	NA	NA		K00448	pcaG	protocatechuate 3,4-dioxygenase, alpha subunit [EC:1.13.11.3]
	NA	NA	NA	NA	NA	NA	NA	NA	NA		K00449	pcaH	protocatechuate 3,4-dioxygenase, beta subunit [EC:1.13.11.3]
	NA	NA	-4.20537	NA	NA	NA	-0.765609	NA	-6.91068		K00450	E1.13.11.4	gentisate 1,2-dioxygenase [EC:1.13.11.4]
	-8.1329	NA	-1.71028	-3.54699	-6.88966	NA	NA	NA	NA		K00451	HGD, hmgA	homogentisate 1,2-dioxygenase [EC:1.13.11.5]
	NA	NA	-0.00884159	NA	NA	NA	NA	NA	NA		K00452	HAAO	3-hydroxyanthranilate 3,4-dioxygenase [EC:1.13.11.6]
	NA	NA	-1.99766	NA	NA	NA	NA	NA	NA		K00453	E1.13.11.11, TDO2	tryptophan 2,3-dioxygenase [EC:1.13.11.11]
	NA	NA	NA	NA	NA	NA	NA	NA	NA		K00455	hpaD, hpcB	3,4-dihydroxyphenylacetate 2,3-dioxygenase [EC:1.13.11.15]
	NA	NA	1.35787	NA	NA	NA	NA	NA	NA		K00456	CDO1	cysteine dioxygenase [EC:1.13.11.20]
	NA	NA	-2.21577	NA	NA	NA	NA	NA	-8.7003		K00457	HPD, hppD	4-hydroxyphenylpyruvate dioxygenase [EC:1.13.11.27]
	1.35349	2.30882	1.72436	-2.36207	NA	NA	NA	NA	-2.87162	*	K00459	ncd2, npd	nitronate monooxygenase [EC:1.13.12.16]
	NA	NA	-0.946344	NA	NA	NA	NA	NA	NA		K00463	INDO	indoleamine 2,3-dioxygenase [EC:1.13.11.52]
	NA	NA	NA	NA	NA	NA	NA	NA	NA		K00466	E1.13.12.3	tryptophan 2-monooxygenase [EC:1.13.12.3]
	NA	NA	NA	NA	NA	NA	NA	NA	NA		K00467	E1.13.12.4	lactate 2-monooxygenase [EC:1.13.12.4]
	NA	NA	NA	NA	NA	NA	NA	NA	NA		K00469	MIOX	inositol oxygenase [EC:1.13.99.1]
	NA	NA	NA	NA	NA	NA	NA	NA	NA		K00470	E1.14.1.-
	NA	NA	NA	NA	NA	NA	NA	NA	NA		K00471	E1.14.11.1	gamma-butyrobetaine dioxygenase [EC:1.14.11.1]
	NA	NA	NA	-3.64274	NA	NA	NA	NA	NA		K00472	E1.14.11.2	prolyl 4-hydroxylase [EC:1.14.11.2]
	NA	NA	NA	NA	NA	NA	NA	NA	NA		K00476	ASPH	aspartate beta-hydroxylase [EC:1.14.11.16]
	NA	NA	NA	NA	NA	NA	NA	NA	NA		K00477	E1.14.11.18, PHYH	phytanoyl-CoA hydroxylase [EC:1.14.11.18]
	NA	NA	-5.343	NA	NA	NA	NA	NA	NA		K00479	K00479	Rieske 2Fe-2S family protein
	NA	NA	NA	-3.18284	NA	NA	NA	NA	NA		K00480	E1.14.13.1	salicylate hydroxylase [EC:1.14.13.1]
	NA	NA	-5.4654	NA	NA	NA	NA	NA	NA		K00481	pobA	p-hydroxybenzoate 3-monooxygenase [EC:1.14.13.2]
	-3.75416	NA	-1.85077	-0.263514	-1.56913	NA	-1.7899	NA	-6.08308		K00483	hpaB	4-hydroxyphenylacetate 3-monooxygenase [EC:1.14.14.9]
	NA	NA	NA	NA	NA	NA	NA	NA	NA		K00484	hpaC	flavin reductase (NADH) [EC:1.5.1.36]
	NA	NA	NA	NA	NA	NA	NA	NA	NA		K00485	FMO	dimethylaniline monooxygenase (N-oxide forming) [EC:1.14.13.8]
	NA	NA	0.19993	NA	NA	NA	NA	NA	NA		K00486	KMO	kynurenine 3-monooxygenase [EC:1.14.13.9]
	NA	NA	-6.78565	NA	NA	NA	NA	NA	NA		K00491	nos	nitric-oxide synthase, bacterial [EC:1.14.13.39]
	NA	NA	NA	NA	NA	NA	NA	NA	NA		K00492	E1.14.13.-
	NA	NA	NA	NA	NA	NA	NA	NA	NA		K00493	E1.14.14.1	unspecific monooxygenase [EC:1.14.14.1]
	-3.70536	NA	NA	NA	-2.37698	NA	NA	NA	NA		K00495	E1.14.14.-
	NA	NA	NA	-2.1701	NA	NA	NA	NA	NA		K00496	alkB1	2_alkane 1-monooxygenase [EC:1.14.15.3]
	NA	NA	0.588817	NA	NA	NA	NA	NA	NA		K00499	E1.14.15.7	choline monooxygenase [EC:1.14.15.7]
	NA	NA	-1.37379	NA	NA	NA	NA	NA	NA		K00500	phhA, PAH	phenylalanine-4-hydroxylase [EC:1.14.16.1]
	NA	NA	-4.60473	NA	NA	NA	NA	NA	NA		K00505	TYR	tyrosinase [EC:1.14.18.1]
	NA	NA	-3.14574	NA	NA	NA	-4.53275	NA	NA		K00507	SCD, desC	stearoyl-CoA desaturase (delta-9 desaturase) [EC:1.14.19.1]
	NA	NA	-6.26404	-2.80777	NA	NA	NA	NA	NA		K00508	E1.14.19.3	linoleoyl-CoA desaturase [EC:1.14.19.3]
	NA	NA	NA	NA	NA	NA	NA	NA	-0.565143		K00510	HMOX, hmuO, ho	heme oxygenase [EC:1.14.99.3]
	NA	NA	NA	NA	NA	NA	NA	NA	NA		K00511	SQLE, ERG1	squalene monooxygenase [EC:1.14.13.132]
	NA	NA	NA	NA	NA	NA	NA	NA	NA		K00515	BCMO1, BCDO1	beta-carotene 15,15'-monooxygenase [EC:1.14.99.36]
	NA	NA	-5.68393	NA	-3.57651	NA	NA	NA	-5.69024		K00517	E1.14.-.-
	NA	NA	-1.21318	NA	NA	NA	NA	NA	NA		K00518	sodN	nickel superoxide dismutase [EC:1.15.1.1]
	NA	NA	1.09914	NA	NA	NA	NA	NA	NA		K00519	E1.15.-.-
	-6.16138	-6.65088	-0.343076	2.04458	-0.105052	-2.68021	1.91951	0.0277222	0.37769	*	K00520	merA	mercuric reductase [EC:1.16.1.1]
	-3.25233	NA	-5.24768	-2.74237	NA	NA	-2.49651	NA	NA		K00523	ascD, ddhD, rfbI	CDP-4-dehydro-6-deoxyglucose reductase [EC:1.17.1.1]
	1.00321	2.5456	1.83704	1.31989	1.84762	2.03769	1.65287	1.91585	1.97815	*	K00525	E1.17.4.1A, nrdA, nrdE	ribonucleoside-diphosphate reductase alpha chain [EC:1.17.4.1]
	-0.204456	1.02284	0.403656	-2.20472	NA	NA	NA	NA	-4.41384		K00526	E1.17.4.1B, nrdB, nrdF	ribonucleoside-diphosphate reductase beta chain [EC:1.17.4.1]
	2.79203	-6.01628	2.14912	-2.96154	NA	NA	-6.91544	-6.73676	-1.81731	*	K00527	nrdD	ribonucleoside-triphosphate reductase [EC:1.17.4.2]
	0.461996	NA	-0.560251	-2.83773	NA	NA	-7.91556	-5.8309	-2.1423		K00528	E1.18.1.2, fpr	ferredoxin--NADP+ reductase [EC:1.18.1.2]
	NA	NA	-8.43405	-2.29811	NA	NA	NA	NA	NA		K00529	hcaD	ferredoxin--NAD+ reductase [EC:1.18.1.3]
	NA	NA	NA	NA	NA	NA	NA	NA	NA		K00531	anfG	nitrogenase delta subunit [EC:1.18.6.1]
	NA	NA	-3.76997	NA	NA	NA	NA	NA	NA		K00533	E1.12.7.2L	ferredoxin hydrogenase large subunit [EC:1.12.7.2]
	NA	NA	NA	NA	NA	NA	NA	NA	NA		K00534	E1.12.7.2S	ferredoxin hydrogenase small subunit [EC:1.12.7.2]
	0.0241554	NA	NA	NA	NA	NA	NA	NA	NA		K00535	E1.18.-.-
	NA	NA	NA	-4.65542	NA	NA	NA	NA	NA		K00537	ARSC1, arsC	arsenate reductase [EC:1.20.4.1]
	-3.58726	-6.65831	-3.49427	-0.584498	-7.94121	-8.33904	-3.49302	-4.0455	-3.36227		K00540	E1.-.-.-
	NA	NA	-2.39915	NA	NA	NA	NA	NA	NA		K00545	COMT	catechol O-methyltransferase [EC:2.1.1.6]
	-8.51463	NA	-0.930305	NA	-6.33549	-7.42935	-1.69789	-5.14009	-7.17326		K00547	mmuM	homocysteine S-methyltransferase [EC:2.1.1.10]
	-3.33465	2.55986	1.5651	-2.74905	NA	NA	-7.3534	NA	NA	*	K00548	metH, MTR	5-methyltetrahydrofolate--homocysteine methyltransferase [EC:2.1.1.13]
	1.78334	1.94372	1.61062	1.29623	2.45246	2.35033	2.4406	2.07996	2.34157	*	K00549	metE	5-methyltetrahydropteroyltriglutamate--homocysteine methyltransferase [EC:2.1.1.14]
	0.703108	1.03764	0.472096	-2.84061	NA	NA	-4.71823	NA	-3.58519		K00554	trmD	tRNA (guanine37-N1)-methyltransferase [EC:2.1.1.228]
	3.77636	0.874218	2.89994	4.35665	4.76721	4.68839	4.88745	5.02512	4.81679	*	K00555	TRMT1, trm1	tRNA (guanine26-N2/guanine27-N2)-dimethyltransferase [EC:2.1.1.215 2.1.1.216]
	-6.63645	NA	-0.691971	NA	NA	NA	NA	NA	NA		K00556	trmH	tRNA (guanosine-2'-O-)-methyltransferase [EC:2.1.1.34]
	NA	NA	-6.09705	NA	NA	NA	NA	NA	NA		K00557	trmA	tRNA (uracil-5-)-methyltransferase [EC:2.1.1.35]
	-1.95335	-2.33758	-2.89443	1.69185	1.37579	1.14123	1.05822	0.895385	1.01911	*	K00558	DNMT1, dcm	DNA (cytosine-5)-methyltransferase 1 [EC:2.1.1.37]
	NA	NA	NA	NA	NA	NA	NA	NA	NA		K00559	E2.1.1.41, SMT1, ERG6	sterol 24-C-methyltransferase [EC:2.1.1.41]
	-2.3007	-5.93503	-2.59775	1.28097	-1.1705	-2.18319	-0.788088	-0.753102	0.0913487		K00560	thyA, TYMS	thymidylate synthase [EC:2.1.1.45]
	-1.24416	NA	NA	NA	NA	NA	NA	NA	NA		K00561	ermC, ermA	23S rRNA (adenine2085-N6)-dimethyltransferase [EC:2.1.1.184]
	NA	NA	NA	NA	NA	NA	NA	NA	NA		K00563	rlmA1	23S rRNA (guanine745-N1)-methyltransferase [EC:2.1.1.187]
	-8.24661	NA	-5.45594	NA	NA	NA	NA	NA	NA		K00564	rsmC	16S rRNA (guanine1207-N2)-methyltransferase [EC:2.1.1.172]
	0.285062	0.55977	0.822014	-2.09126	NA	NA	-5.12923	NA	-3.82449		K00566	mnmA, trmU, TRMU	tRNA-specific 2-thiouridylase [EC:2.8.1.-]
	-2.80371	-3.08363	-3.40188	0.59335	0.713622	0.744352	1.0052	0.823287	0.78479		K00567	E2.1.1.63, MGMT, ogt	methylated-DNA-[protein]-cysteine S-methyltransferase [EC:2.1.1.63]
	-1.45824	NA	-8.3141	-4.83735	NA	NA	-4.51417	NA	NA		K00568	ubiG	2-polyprenyl-6-hydroxyphenyl methylase / 3-demethylubiquinone-9 3-methyltransferase [EC:2.1.1.222 2.1.1.64]
	NA	NA	NA	NA	NA	NA	NA	NA	NA		K00569	TPMT, tpmT	thiopurine S-methyltransferase [EC:2.1.1.67]
	NA	NA	NA	NA	NA	NA	NA	NA	NA		K00570	pmtA	phosphatidylethanolamine/phosphatidyl-N-methylethanolamine N-methyltransferase [EC:2.1.1.17 2.1.1.71]
	NA	NA	-3.09793	NA	NA	NA	NA	NA	NA		K00571	E2.1.1.72	site-specific DNA-methyltransferase (adenine-specific) [EC:2.1.1.72]
	0.942267	-2.9991	-0.738673	1.51965	1.29308	1.44409	1.58925	1.57043	1.42731		K00573	E2.1.1.77, pcm	protein-L-isoaspartate(D-aspartate) O-methyltransferase [EC:2.1.1.77]
	0.46173	NA	-1.08512	-2.83466	NA	NA	-5.2355	NA	NA		K00574	E2.1.1.79, cfa	cyclopropane-fatty-acyl-phospholipid synthase [EC:2.1.1.79]
	-2.01653	NA	-2.52858	-3.24913	NA	NA	-4.53392	NA	-3.74174		K00575	cheR	chemotaxis protein methyltransferase CheR [EC:2.1.1.80]
	-4.70817	NA	1.35928	NA	NA	NA	NA	-2.39588	-0.508864		K00577	mtrA2, mtrA	tetrahydromethanopterin S-methyltransferase subunit A [EC:2.1.1.86]
	NA	NA	-3.38744	NA	NA	NA	NA	NA	NA		K00580	mtrD	tetrahydromethanopterin S-methyltransferase subunit D [EC:2.1.1.86]
	NA	NA	-4.37068	NA	NA	NA	NA	NA	NA		K00581	mtrE	tetrahydromethanopterin S-methyltransferase subunit E [EC:2.1.1.86]
	-0.119253	NA	-1.74705	-0.942034	-2.27109	-5.59686	-0.351487	-1.81294	-2.90867		K00584	mtrH	tetrahydromethanopterin S-methyltransferase subunit H [EC:2.1.1.86]
	1.23727	0.93357	1.11719	4.31163	4.85173	4.67671	4.85726	4.77997	4.69539	*	K00586	DPH5	diphthine synthase [EC:2.1.1.98]
	NA	NA	NA	NA	NA	NA	NA	NA	NA		K00587	ICMT, STE14	protein-S-isoprenylcysteine O-methyltransferase [EC:2.1.1.100]
	NA	NA	NA	NA	NA	NA	NA	NA	NA		K00588	E2.1.1.104	caffeoyl-CoA O-methyltransferase [EC:2.1.1.104]
	NA	-3.515	-1.212	NA	-0.297917	3.66934	NA	NA	-0.360458	*	K00590	E2.1.1.113	site-specific DNA-methyltransferase (cytosine-N4-specific) [EC:2.1.1.113]
	NA	NA	-3.09874	NA	NA	NA	-3.54298	NA	NA		K00595	cobL	precorrin-6Y C5,15-methyltransferase (decarboxylating) [EC:2.1.1.132]
	NA	NA	NA	NA	NA	NA	-3.63864	NA	NA		K00598	tam	trans-aconitate 2-methyltransferase [EC:2.1.1.144]
	-8.23937	-3.49774	-2.37818	-5.02943	NA	NA	NA	NA	-9.03278		K00599	E2.1.1.-
	0.679382	1.09321	0.929569	0.523188	0.998054	0.708981	0.715008	0.881686	1.03861		K00600	glyA, SHMT	glycine hydroxymethyltransferase [EC:2.1.2.1]
	NA	NA	3.30655	NA	NA	NA	NA	NA	NA	*	K00601	E2.1.2.2	phosphoribosylglycinamide formyltransferase [EC:2.1.2.2]
	1.04072	1.79679	1.47047	-3.45645	NA	NA	-4.05936	NA	-2.54826	*	K00602	purH	phosphoribosylaminoimidazolecarboxamide formyltransferase / IMP cyclohydrolase [EC:2.1.2.3 3.5.4.10]
	-5.24449	NA	-1.05162	NA	NA	NA	-1.28879	NA	0.443519		K00603	fctD	glutamate formiminotransferase [EC:2.1.2.5]
	0.168335	0.841322	0.553785	-3.22271	NA	NA	-5.21426	NA	-3.84183		K00604	MTFMT, fmt	methionyl-tRNA formyltransferase [EC:2.1.2.9]
	0.677052	-2.7082	-0.212169	-0.607999	1.52927	1.72565	1.12634	0.765909	0.663552	*	K00605	gcvT, AMT	aminomethyltransferase [EC:2.1.2.10]
	0.955283	1.36591	1.01744	1.23233	0.953676	0.590876	0.936496	0.254501	0.623306		K00606	panB	3-methyl-2-oxobutanoate hydroxymethyltransferase [EC:2.1.2.11]
	1.00809	1.21579	1.0886	1.57122	1.23641	1.38755	1.04104	1.33898	1.4047		K00609	pyrB, PYR2	aspartate carbamoyltransferase catalytic subunit [EC:2.1.3.2]
	0.028275	-1.22392	-0.650997	2.49503	3.12532	3.28202	3.14731	3.13131	3.07159	*	K00610	pyrI	aspartate carbamoyltransferase regulatory subunit
	0.74974	1.05157	0.980627	1.01548	1.65056	1.98409	1.36708	1.4168	1.42461	*	K00611	OTC, argF, argI	ornithine carbamoyltransferase [EC:2.1.3.3]
	2.16404	-0.852199	1.24912	-0.933387	4.6771	3.8864	2.73949	3.48861	3.10408	*	K00612	E2.1.3.-	carbamoyltransferase [EC:2.1.3.-]
	NA	NA	NA	NA	NA	NA	NA	NA	NA		K00613	GATM	glycine amidinotransferase [EC:2.1.4.1]
	0.159036	1.15528	1.07076	0.326001	0.892988	0.609251	0.745191	0.306696	0.186674		K00615	E2.2.1.1, tktA, tktB	transketolase [EC:2.2.1.1]
	0.601946	0.725522	0.767037	-3.08761	NA	-5.39261	-4.14115	-2.65887	-2.15365		K00616	E2.2.1.2, talA, talB	transaldolase [EC:2.2.1.2]
	2.13404	2.77293	2.48477	-0.872823	NA	NA	NA	NA	-1.9421	*	K00619	argA	amino-acid N-acetyltransferase [EC:2.3.1.1]
	1.21293	1.93693	1.64567	-1.80011	NA	NA	NA	NA	-3.3276	*	K00620	argJ	glutamate N-acetyltransferase / amino-acid N-acetyltransferase [EC:2.3.1.35 2.3.1.1]
	NA	NA	NA	NA	NA	NA	NA	NA	NA		K00621	E2.3.1.4, GNA1	glucosamine-phosphate N-acetyltransferase [EC:2.3.1.4]
	NA	NA	NA	NA	NA	NA	NA	NA	NA		K00624	E2.3.1.7	carnitine O-acetyltransferase [EC:2.3.1.7]
	-9.22885	NA	-1.80166	NA	NA	NA	NA	NA	NA		K00625	E2.3.1.8, pta	phosphate acetyltransferase [EC:2.3.1.8]
	-1.26182	-3.06314	-1.28554	1.933	1.09951	0.567605	1.65514	1.87666	2.18963	*	K00626	E2.3.1.9, atoB	acetyl-CoA C-acetyltransferase [EC:2.3.1.9]
	-0.335921	0.0335028	-0.18297	0.120172	-4.5094	-3.81186	-1.95617	-1.53555	-2.07183		K00627	DLAT, aceF, pdhC	pyruvate dehydrogenase E2 component (dihydrolipoamide acetyltransferase) [EC:2.3.1.12]
	NA	NA	NA	NA	NA	NA	NA	NA	NA		K00630	ATS1	glycerol-3-phosphate O-acyltransferase [EC:2.3.1.15]
	NA	NA	NA	-3.30655	NA	NA	NA	NA	NA		K00631	plsB	glycerol-3-phosphate O-acyltransferase [EC:2.3.1.15]
	-1.78493	-8.83961	-2.0867	0.541014	-3.47527	NA	-4.60123	-6.86941	-7.34025		K00632	E2.3.1.16, fadA	acetyl-CoA acyltransferase [EC:2.3.1.16]
	NA	0.270967	-3.22807	NA	NA	NA	NA	NA	NA		K00633	lacA	galactoside O-acetyltransferase [EC:2.3.1.18]
	-4.38715	NA	-2.10431	NA	NA	NA	NA	NA	NA		K00634	ptb	phosphate butyryltransferase [EC:2.3.1.19]
	NA	NA	1.01742	NA	NA	NA	NA	NA	NA		K00635	E2.3.1.20	diacylglycerol O-acyltransferase [EC:2.3.1.20]
	NA	NA	NA	NA	NA	NA	-8.42337	NA	NA		K00638	E2.3.1.28, cat	chloramphenicol O-acetyltransferase [EC:2.3.1.28]
	-2.11704	2.20014	1.45596	-2.65417	NA	NA	NA	NA	NA	*	K00639	kbl, GCAT	glycine C-acetyltransferase [EC:2.3.1.29]
	-6.80684	-8.37773	-4.77542	-3.54041	NA	NA	-4.32075	NA	NA		K00640	cysE	serine O-acetyltransferase [EC:2.3.1.30]
	NA	NA	-4.27159	-4.45625	NA	NA	-2.68589	NA	NA		K00641	metX	homoserine O-acetyltransferase [EC:2.3.1.31]
	NA	NA	NA	NA	NA	NA	NA	NA	NA		K00643	E2.3.1.37, ALAS	5-aminolevulinate synthase [EC:2.3.1.37]
	0.406858	0.42539	0.543586	-3.09345	NA	NA	-4.50705	NA	-4.04394		K00645	fabD	[acyl-carrier-protein] S-malonyltransferase [EC:2.3.1.39]
	NA	NA	NA	-4.90602	NA	NA	NA	NA	NA		K00647	fabB	3-oxoacyl-[acyl-carrier-protein] synthase I [EC:2.3.1.41]
	0.0346499	0.875793	0.237981	-3.80677	-7.28181	NA	-4.31762	-4.7674	-2.76647		K00648	fabH	3-oxoacyl-[acyl-carrier-protein] synthase III [EC:2.3.1.180]
	NA	NA	-8.54691	NA	NA	NA	-6.97721	NA	NA		K00651	metA	homoserine O-succinyltransferase [EC:2.3.1.46]
	-0.268251	NA	-0.518463	-2.3451	NA	NA	-4.29562	NA	-4.23181		K00652	bioF	8-amino-7-oxononanoate synthase [EC:2.3.1.47]
	NA	NA	NA	NA	NA	NA	NA	NA	NA		K00653	E2.3.1.48	histone acetyltransferase [EC:2.3.1.48]
	NA	NA	NA	NA	NA	NA	NA	NA	NA		K00654	E2.3.1.50	serine palmitoyltransferase [EC:2.3.1.50]
	-0.354069	-0.0425591	-0.306409	-3.81443	NA	NA	-5.08939	-10.5022	-3.86304		K00655	plsC	1-acyl-sn-glycerol-3-phosphate acyltransferase [EC:2.3.1.51]
	-2.29259	NA	-6.44125	NA	-7.96848	NA	-4.34705	-5.49792	-4.53027		K00656	E2.3.1.54, pflD	formate C-acetyltransferase [EC:2.3.1.54]
	NA	NA	NA	NA	NA	NA	NA	NA	NA		K00657	E2.3.1.57, speG	diamine N-acetyltransferase [EC:2.3.1.57]
	-8.20701	NA	-2.67587	NA	NA	NA	-4.73013	-7.18637	NA		K00658	DLST, sucB	2-oxoglutarate dehydrogenase E2 component (dihydrolipoamide succinyltransferase) [EC:2.3.1.61]
	NA	-3.48641	-5.80654	NA	NA	NA	NA	NA	NA		K00661	maa	maltose O-acetyltransferase [EC:2.3.1.79]
	NA	NA	-4.06659	NA	NA	NA	NA	NA	NA		K00662	aacC	aminoglycoside N3'-acetyltransferase [EC:2.3.1.81]
	NA	NA	NA	NA	NA	NA	NA	NA	NA		K00663	aacA	aminoglycoside N6'-acetyltransferase [EC:2.3.1.82]
	-4.11292	-6.69292	-3.69566	0.455462	0.124982	-1.34778	0.763098	0.762293	1.24754		K00666	K00666	fatty-acyl-CoA synthase [EC:6.2.1.-]
	-1.46948	NA	-1.93849	NA	0.119782	0.312604	-0.215407	1.17412	0.689558		K00672	ftr	formylmethanofuran--tetrahydromethanopterin N-formyltransferase [EC:2.3.1.101]
	NA	NA	-8.95094	NA	NA	NA	NA	NA	NA		K00673	astA	arginine N-succinyltransferase [EC:2.3.1.109]
	-3.73935	1.14519	0.665817	NA	NA	NA	-6.08028	NA	-10.5756		K00674	dapD	2,3,4,5-tetrahydropyridine-2-carboxylate N-succinyltransferase [EC:2.3.1.117]
	NA	NA	NA	NA	NA	NA	NA	NA	NA		K00675	nhoA	N-hydroxyarylamine O-acetyltransferase [EC:2.3.1.118]
	-8.8053	NA	-4.55762	NA	NA	NA	NA	NA	NA		K00676	E2.3.1.128	ribosomal-protein-alanine N-acetyltransferase [EC:2.3.1.128]
	1.12078	1.56778	1.32308	-2.0701	NA	NA	NA	NA	-2.99546		K00677	lpxA	UDP-N-acetylglucosamine acyltransferase [EC:2.3.1.129]
	-12.1037	NA	-5.81662	NA	NA	NA	NA	NA	NA		K00680	E2.3.1.-
	-1.68694	-3.45767	-2.66229	0.589763	1.15739	1.86159	0.728644	-0.595388	0.340306	*	K00681	ggt	gamma-glutamyltranspeptidase [EC:2.3.2.2]
	NA	NA	-4.01895	NA	NA	NA	NA	NA	NA		K00683	E2.3.2.5	glutaminyl-peptide cyclotransferase [EC:2.3.2.5]
	NA	NA	-2.74888	NA	NA	NA	-5.12128	NA	NA		K00684	aat	leucyl/phenylalanyl-tRNA--protein transferase [EC:2.3.2.6]
	NA	NA	-2.39755	NA	NA	NA	-4.39372	NA	NA		K00685	ATE1, ate1	arginine-tRNA-protein transferase [EC:2.3.2.8]
	NA	NA	NA	NA	NA	NA	NA	NA	NA		K00686	tgl	protein-glutamine gamma-glutamyltransferase [EC:2.3.2.13]
	1.02127	-3.29584	0.372025	1.02228	1.41643	1.87391	1.22781	1.75879	1.72135	*	K00688	E2.4.1.1, glgP, PYG	starch phosphorylase [EC:2.4.1.1]
	NA	NA	-6.72286	NA	NA	NA	NA	NA	NA		K00690	E2.4.1.7	sucrose phosphorylase [EC:2.4.1.7]
	NA	NA	NA	NA	NA	NA	NA	NA	NA		K00691	E2.4.1.8, mapA	maltose phosphorylase [EC:2.4.1.8]
	NA	NA	NA	NA	NA	NA	NA	NA	NA		K00692	sacB	levansucrase [EC:2.4.1.10]
	-0.370572	NA	2.23602	NA	NA	NA	NA	NA	-2.43038	*	K00693	GYS	glycogen(starch) synthase [EC:2.4.1.11]
	-3.20592	3.66715	2.4265	-4.69466	0.328694	2.62278	-1.06386	1.41755	0.951446	*	K00694	bcsA	cellulose synthase (UDP-forming) [EC:2.4.1.12]
	NA	NA	-5.13701	-4.72305	NA	NA	-2.91571	NA	NA		K00697	otsA	trehalose 6-phosphate synthase [EC:2.4.1.15]
	NA	NA	NA	NA	NA	NA	NA	NA	NA		K00698	CHS1	chitin synthase [EC:2.4.1.16]
	0.39747	NA	-0.453184	-2.76979	NA	NA	-4.54866	NA	-2.66333		K00700	glgB	1,4-alpha-glucan branching enzyme [EC:2.4.1.18]
	NA	NA	-3.02311	NA	NA	NA	NA	NA	NA		K00701	E2.4.1.19	cyclomaltodextrin glucanotransferase [EC:2.4.1.19]
	NA	NA	NA	NA	NA	NA	NA	NA	NA		K00702	E2.4.1.20	cellobiose phosphorylase [EC:2.4.1.20]
	1.59776	1.80182	1.78073	1.34357	1.94594	2.51495	1.40875	1.43358	1.4611	*	K00703	E2.4.1.21, glgA	starch synthase [EC:2.4.1.21]
	1.10501	-4.82835	-0.695717	0.981607	-2.54252	-1.73647	-0.323237	0.513206	0.806906		K00705	malQ	4-alpha-glucanotransferase [EC:2.4.1.25]
	NA	NA	NA	NA	NA	NA	NA	NA	NA		K00712	tagE	poly(glycerol-phosphate) alpha-glucosyltransferase [EC:2.4.1.52]
	NA	NA	-6.86517	NA	NA	NA	NA	NA	NA		K00720	UGCG	ceramide glucosyltransferase [EC:2.4.1.80]
	-0.0355096	-0.904681	0.379623	3.1397	2.54219	2.71691	2.96439	2.99478	2.88017	*	K00721	DPM1	dolichol-phosphate mannosyltransferase [EC:2.4.1.83]
	NA	NA	-1.98523	NA	NA	NA	NA	NA	NA		K00729	ALG5	dolichyl-phosphate beta-glucosyltransferase [EC:2.4.1.117]
	NA	NA	NA	NA	NA	NA	NA	NA	NA		K00737	MGAT3	beta-1,4-mannosyl-glycoprotein beta-1,4-N-acetylglucosaminyltransferase [EC:2.4.1.144]
	NA	7.87928	3.60239	NA	NA	NA	NA	NA	3.34236	*	K00743	GGTA1	N-acetyllactosaminide 3-alpha-galactosyltransferase [EC:2.4.1.87]
	1.04655	1.20467	1.45635	-2.63764	NA	NA	NA	NA	-2.9332		K00748	lpxB	lipid-A-disaccharide synthase [EC:2.4.1.182]
	NA	NA	-4.01445	NA	-0.0550043	NA	NA	NA	-4.59463		K00752	E2.4.1.212, hasA	hyaluronan synthase [EC:2.4.1.212]
	-5.33035	NA	-6.03997	NA	NA	NA	NA	NA	NA		K00754	E2.4.1.-
	-5.54296	NA	-0.671477	-4.72214	NA	NA	-3.05754	NA	NA		K00756	E2.4.2.2, pdp	pyrimidine-nucleoside phosphorylase [EC:2.4.2.2]
	0.201303	-6.19175	-2.03763	2.67832	-0.423193	-0.707536	1.14413	1.71354	2.28299	*	K00757	udp, UPP	uridine phosphorylase [EC:2.4.2.3]
	-0.454081	NA	-2.06832	-3.42723	NA	NA	-4.09323	-3.42616	-0.526964		K00758	deoA, TYMP	thymidine phosphorylase [EC:2.4.2.4]
	-1.88893	-5.83954	-1.66585	0.715791	-1.61897	-1.76837	-0.18077	0.137326	0.631629		K00759	E2.4.2.7, apt	adenine phosphoribosyltransferase [EC:2.4.2.7]
	0.906916	-0.212662	0.401182	-3.34962	NA	NA	-4.36544	NA	-3.15752		K00760	hprT, hpt, HPRT1	hypoxanthine phosphoribosyltransferase [EC:2.4.2.8]
	0.086172	-0.0323875	-0.165609	1.0554	-1.72434	-1.90374	-0.252212	0.813874	0.861259		K00761	upp, UPRT	uracil phosphoribosyltransferase [EC:2.4.2.9]
	0.624143	0.380502	0.615219	0.264747	0.469338	0.586004	0.655808	0.838159	0.855284		K00762	pyrE	orotate phosphoribosyltransferase [EC:2.4.2.10]
	0.79963	1.25589	1.08691	0.84906	1.22447	0.963025	1.09255	1.32801	1.4097		K00763	pncB, NAPRT1	nicotinate phosphoribosyltransferase [EC:6.3.4.21]
	0.90191	1.61406	1.39179	0.905807	2.16045	2.57538	1.24462	-0.304651	0.532843	*	K00764	purF, PPAT	amidophosphoribosyltransferase [EC:2.4.2.14]
	0.704441	0.916743	0.822343	0.60283	0.917515	1.12591	0.791437	0.327643	0.311987		K00765	hisG	ATP phosphoribosyltransferase [EC:2.4.2.17]
	0.685145	0.842515	0.702288	0.135078	1.41427	1.18114	1.19768	1.04221	0.88838		K00766	trpD	anthranilate phosphoribosyltransferase [EC:2.4.2.18]
	0.703981	0.719548	1.10714	0.848764	0.453632	0.424597	0.446779	0.439197	-0.136636		K00767	nadC, QPRT	nicotinate-nucleotide pyrophosphorylase (carboxylating) [EC:2.4.2.19]
	0.815564	NA	-1.22859	-4.43375	NA	NA	-3.03212	NA	NA		K00768	E2.4.2.21, cobU, cobT	nicotinate-nucleotide--dimethylbenzimidazole phosphoribosyltransferase [EC:2.4.2.21]
	NA	NA	NA	NA	NA	NA	NA	NA	NA		K00769	gpt	xanthine phosphoribosyltransferase [EC:2.4.2.22]
	2.1049	2.41366	1.98259	3.2479	3.59802	3.74007	3.73737	3.75066	3.70142	*	K00772	E2.4.2.28, mtaP	5'-methylthioadenosine phosphorylase [EC:2.4.2.28]
	1.14379	1.51377	1.07898	1.24978	1.50321	0.99688	1.28215	1.43701	1.36091		K00773	tgt, QTRT1	queuine tRNA-ribosyltransferase [EC:2.4.2.29]
	-0.291818	-1.82454	-4.4877	1.57586	2.43599	2.35873	2.2842	2.39632	2.41256	*	K00782	ykgG	hypothetical protein
	-0.858918	NA	-1.79965	NA	NA	NA	-4.11583	NA	NA		K00783	rlmH	23S rRNA (pseudouridine1915-N3)-methyltransferase [EC:2.1.1.177]
	-0.386535	1.24783	0.862081	2.3246	1.81263	1.96518	2.07091	2.47292	2.14705	*	K00784	rnz	ribonuclease Z [EC:3.1.26.11]
	NA	NA	-6.47468	NA	NA	NA	NA	NA	-4.88737		K00786	E2.4.-.-
	0.992049	1.17617	1.08015	-2.22784	-1.8335	-3.52019	-1.22405	-0.0497219	-0.430728		K00788	thiE	thiamine-phosphate pyrophosphorylase [EC:2.5.1.3]
	1.46608	2.16771	1.71714	0.950655	1.75356	1.32507	1.14831	1.1591	1.30688	*	K00789	metK	S-adenosylmethionine synthetase [EC:2.5.1.6]
	0.662657	0.940625	0.626195	-4.07469	NA	NA	-4.2768	NA	-3.84649		K00790	murA	UDP-N-acetylglucosamine 1-carboxyvinyltransferase [EC:2.5.1.7]
	0.751842	0.52348	0.332518	-3.1478	NA	NA	-5.17074	NA	-3.94639		K00791	miaA, TRIT1	tRNA dimethylallyltransferase [EC:2.5.1.75]
	0.113183	0.674915	0.699287	0.886216	-0.536375	0.524622	0.903088	0.309221	0.736845		K00793	ribE, RIB5	riboflavin synthase [EC:2.5.1.9]
	0.43586	0.791464	0.674009	0.996815	-0.923534	0.255732	0.787159	0.398308	0.669649		K00794	ribH, RIB4	6,7-dimethyl-8-ribityllumazine synthase [EC:2.5.1.78]
	NA	NA	-2.57291	NA	NA	NA	-6.7116	NA	NA		K00795	ispA	farnesyl diphosphate synthase [EC:2.5.1.1 2.5.1.10]
	0.395269	1.34686	0.81164	0.252105	-2.18978	-2.68983	-0.994177	0.297056	-0.047622		K00796	folP	dihydropteroate synthase [EC:2.5.1.15]
	1.98072	1.31681	1.95562	1.68132	2.01672	1.74752	2.17026	2.34984	1.98439	*	K00797	speE, SRM	spermidine synthase [EC:2.5.1.16]
	-0.593498	-0.714734	-0.562566	0.724819	-0.865907	-1.97953	-0.905462	0.829407	0.36581		K00798	E2.5.1.17, cobO, btuR	cob(I)alamin adenosyltransferase [EC:2.5.1.17]
	NA	NA	-7.23927	-4.29929	NA	NA	-6.19715	NA	NA		K00799	GST, gst	glutathione S-transferase [EC:2.5.1.18]
	0.611354	0.947842	0.910966	0.330453	0.886167	1.30418	0.529692	0.568494	0.509279		K00800	aroA	3-phosphoshikimate 1-carboxyvinyltransferase [EC:2.5.1.19]
	NA	NA	-7.48901	NA	NA	NA	NA	NA	NA		K00801	FDFT1	farnesyl-diphosphate farnesyltransferase [EC:2.5.1.21]
	NA	NA	NA	NA	NA	NA	NA	NA	NA		K00802	SMS	spermine synthase [EC:2.5.1.22]
	0.638246	-6.96562	-3.05147	3.79335	-0.14907	-4.09031	1.29036	1.72214	2.3918	*	K00803	E2.5.1.26, AGPS	alkyldihydroxyacetonephosphate synthase [EC:2.5.1.26]
	NA	NA	-5.43702	NA	NA	NA	-3.53898	NA	NA		K00805	hepST	heptaprenyl diphosphate synthase [EC:2.5.1.30]
	0.000624584	0.650554	0.199663	-1.75821	-8.52787	-5.90065	-2.64233	-0.535012	-2.23143		K00806	uppS	undecaprenyl diphosphate synthase [EC:2.5.1.31]
	NA	NA	NA	NA	NA	NA	NA	NA	NA		K00808	hss	homospermidine synthase [EC:2.5.1.44]
	1.72936	-0.462222	1.64862	3.66457	3.87822	3.82748	3.77945	3.95164	3.79697	*	K00809	E2.5.1.46, dys1	deoxyhypusine synthase [EC:2.5.1.46]
	1.37678	1.78738	1.34881	2.57478	2.23281	1.90807	2.32206	2.59313	2.69416	*	K00812	aspB	aspartate aminotransferase [EC:2.6.1.1]
	NA	NA	NA	NA	NA	NA	NA	NA	NA		K00813	aspC	aspartate aminotransferase [EC:2.6.1.1]
	NA	NA	3.27038	NA	NA	NA	NA	NA	NA	*	K00814	GPT, ALT	alanine transaminase [EC:2.6.1.2]
	-0.00356373	-0.0137159	0.175301	1.55003	1.33085	1.76868	1.04048	0.574992	0.0413199	*	K00817	hisC	histidinol-phosphate aminotransferase [EC:2.6.1.9]
	-0.694737	2.27215	1.32214	NA	NA	NA	NA	NA	-2.61054	*	K00818	E2.6.1.11, argD	acetylornithine aminotransferase [EC:2.6.1.11]
	NA	NA	-3.15108	-4.01878	NA	NA	NA	NA	-7.47047		K00819	E2.6.1.13, rocD	ornithine--oxo-acid transaminase [EC:2.6.1.13]
	0.999954	1.44316	1.08377	0.998751	1.55321	0.999777	1.28489	1.78696	1.71828	*	K00820	E2.6.1.16, glmS	glucosamine--fructose-6-phosphate aminotransferase (isomerizing) [EC:2.6.1.16]
	0.997289	NA	-0.140443	-2.97714	NA	NA	NA	NA	NA		K00821	argD	acetylornithine/N-succinyldiaminopimelate aminotransferase [EC:2.6.1.11 2.6.1.17]
	NA	NA	NA	NA	NA	NA	NA	NA	NA		K00822	E2.6.1.18	beta-alanine--pyruvate transaminase [EC:2.6.1.18]
	0.981095	-4.52469	-0.296055	1.93849	1.01645	-0.00620498	1.9044	2.78142	2.67026	*	K00823	puuE	4-aminobutyrate aminotransferase [EC:2.6.1.19]
	NA	NA	-6.11255	NA	NA	NA	-3.07146	NA	NA		K00824	dat	D-alanine transaminase [EC:2.6.1.21]
	0.194402	0.563351	0.821245	0.945001	-2.30245	-2.85671	-1.55327	-1.36069	-0.364762		K00826	E2.6.1.42, ilvE	branched-chain amino acid aminotransferase [EC:2.6.1.42]
	-1.50122	-5.41326	-2.23215	NA	-5.96904	NA	-2.64429	-4.75831	-4.46734		K00830	AGXT	alanine-glyoxylate transaminase / serine-glyoxylate transaminase / serine-pyruvate transaminase [EC:2.6.1.44 2.6.1.45 2.6.1.51]
	NA	NA	-3.54093	-3.65685	NA	NA	NA	NA	-9.97018		K00831	serC, PSAT1	phosphoserine aminotransferase [EC:2.6.1.52]
	NA	NA	NA	-2.09151	NA	NA	-5.67818	NA	NA		K00832	tyrB	aromatic-amino-acid transaminase [EC:2.6.1.57]
	0.805053	1.94864	1.53418	-2.45743	NA	NA	-3.60165	NA	-3.03278	*	K00833	bioA	adenosylmethionine-8-amino-7-oxononanoate aminotransferase [EC:2.6.1.62]
	NA	NA	NA	NA	NA	NA	NA	NA	NA		K00835	avtA	valine--pyruvate aminotransferase [EC:2.6.1.66]
	-2.41175	NA	-5.62095	0.571131	-0.553565	-2.26309	-0.500162	-0.841531	0.21895		K00836	E2.6.1.76, ectB	diaminobutyrate-2-oxoglutarate transaminase [EC:2.6.1.76]
	-7.99332	-5.58427	-4.2252	-2.01037	2.17885	1.44179	-0.709379	-0.974348	-2.10823	*	K00837	E2.6.1.-
	-3.23896	NA	-1.66422	-3.09499	NA	NA	NA	NA	NA		K00839	E2.6.1.-B	aminotransferase [EC:2.6.1.-]
	NA	NA	NA	NA	NA	NA	NA	NA	NA		K00840	astC	succinylornithine aminotransferase [EC:2.6.1.81]
	NA	NA	-8.05021	NA	NA	NA	NA	NA	NA		K00841	patA	aminotransferase [EC:2.6.1.-]
	NA	NA	NA	NA	NA	NA	NA	NA	NA		K00843	E2.6.-.-
	NA	NA	NA	NA	NA	NA	NA	NA	NA		K00844	HK	hexokinase [EC:2.7.1.1]
	0.821054	0.0121023	0.0782666	0.583865	-1.90888	-2.3558	-0.0881567	0.932003	0.7327		K00845	glk	glucokinase [EC:2.7.1.2]
	-5.33686	NA	-5.17255	NA	-7.64528	-4.87294	-1.64173	-0.319494	-2.05396		K00847	E2.7.1.4, scrK	fructokinase [EC:2.7.1.4]
	-1.57577	NA	-3.49567	NA	-2.46127	-3.13606	0.59089	2.15167	0.897442	*	K00848	rhaB	rhamnulokinase [EC:2.7.1.5]
	-1.50499	-6.05016	-3.42889	1.10423	0.0340102	-1.09064	0.519051	1.5422	1.18335		K00849	galK	galactokinase [EC:2.7.1.6]
	0.134528	0.629867	0.33647	-6.52971	-1.56801	-2.56135	-0.507943	0.520345	-0.349861		K00850	pfkA, PFK	6-phosphofructokinase 1 [EC:2.7.1.11]
	-1.62135	NA	-4.11031	-2.48321	NA	NA	NA	NA	NA		K00851	E2.7.1.12, gntK, idnK	gluconokinase [EC:2.7.1.12]
	0.251133	-2.48448	-1.40384	0.441967	2.02815	2.35391	2.07359	1.99526	2.03686	*	K00852	rbsK, RBKS	ribokinase [EC:2.7.1.15]
	-5.89869	NA	-3.63305	NA	NA	NA	-1.64543	NA	NA		K00853	araB	L-ribulokinase [EC:2.7.1.16]
	-2.8795	NA	-2.88009	-4.68481	-5.55138	-7.28351	-1.76591	-1.59341	-0.885235		K00854	xylB, XYLB	xylulokinase [EC:2.7.1.17]
	-7.91189	NA	-3.22627	NA	NA	NA	-2.4031	NA	NA		K00855	PRK, prkB	phosphoribulokinase [EC:2.7.1.19]
	NA	NA	-5.88758	NA	NA	NA	NA	NA	NA		K00856	E2.7.1.20, ADK	adenosine kinase [EC:2.7.1.20]
	-1.84801	-6.499	-2.72071	1.22328	NA	-3.6116	-3.05552	-3.72711	-2.16199		K00857	tdk, TK	thymidine kinase [EC:2.7.1.21]
	0.43465	0.709978	0.68302	1.41044	0.909327	0.985891	1.24638	1.52934	1.09664		K00858	ppnK, NADK	NAD+ kinase [EC:2.7.1.23]
	-0.257044	0.305771	0.0757762	-2.57339	-2.91236	NA	-4.4237	NA	-3.47068		K00859	coaE	dephospho-CoA kinase [EC:2.7.1.24]
	-1.10207	-6.94505	-0.603799	NA	-2.59376	-1.73264	-0.157148	0.710076	1.19972		K00860	cysC	adenylylsulfate kinase [EC:2.7.1.25]
	NA	NA	NA	NA	NA	NA	NA	-4.04209	-2.83458		K00863	E2.7.1.29, DAK1, DAK2	dihydroxyacetone kinase [EC:2.7.1.29]
	-2.25191	-11.2767	-4.08092	1.51561	-2.31257	-3.71508	-0.0760157	0.790817	0.311137		K00864	E2.7.1.30, glpK	glycerol kinase [EC:2.7.1.30]
	-8.74381	NA	-4.43001	NA	NA	NA	-4.5547	NA	NA		K00865	glxK	glycerate kinase [EC:2.7.1.31]
	NA	NA	NA	NA	NA	NA	NA	NA	NA		K00867	coaA	type I pantothenate kinase [EC:2.7.1.33]
	NA	NA	-3.92116	-6.17782	NA	NA	NA	NA	NA		K00868	pdxK, pdxY	pyridoxine kinase [EC:2.7.1.35]
	0.536729	-1.34732	-3.3272	2.61155	2.80788	2.46375	2.82677	2.59972	2.74736	*	K00869	E2.7.1.36, MVK, mvaK1	mevalonate kinase [EC:2.7.1.36]
	NA	NA	-1.12313	NA	NA	NA	NA	NA	NA		K00870	E2.7.1.37	protein kinase [EC:2.7.1.37]
	0.960654	1.05518	0.838871	1.39358	1.3872	0.92702	1.42303	1.3215	1.08359		K00872	thrB1	homoserine kinase [EC:2.7.1.39]
	-1.14558	-3.17342	-1.85901	0.638527	1.14447	0.830923	0.729192	0.8271	0.847706		K00873	PK, pyk	pyruvate kinase [EC:2.7.1.40]
	-3.18883	-5.62671	-3.83418	-1.14479	1.84163	1.47804	1.48088	1.58225	0.98673	*	K00874	kdgK	2-dehydro-3-deoxygluconokinase [EC:2.7.1.45]
	-9.15336	NA	-2.67627	NA	NA	NA	NA	NA	NA		K00876	udk, UCK	uridine kinase [EC:2.7.1.48]
	-3.9906	NA	-6.85596	0.562518	-1.62483	-2.52944	0.103205	1.21199	0.574756		K00878	thiM	hydroxyethylthiazole kinase [EC:2.7.1.50]
	-5.33154	NA	NA	NA	NA	NA	NA	NA	NA		K00879	fucK	L-fuculokinase [EC:2.7.1.51]
	NA	NA	NA	NA	NA	NA	NA	NA	NA		K00880	lyxK	L-xylulokinase [EC:2.7.1.53]
	NA	NA	NA	NA	NA	NA	NA	NA	NA		K00881	alsK	allose kinase [EC:2.7.1.55]
	NA	NA	-5.71668	NA	NA	NA	-4.09963	NA	NA		K00882	fruK	1-phosphofructokinase [EC:2.7.1.56]
	NA	NA	NA	-4.02826	NA	NA	NA	NA	NA		K00883	dgoK	2-dehydro-3-deoxygalactonokinase [EC:2.7.1.58]
	NA	NA	NA	NA	-3.45462	NA	NA	NA	NA		K00884	NAGK, nagK	N-acetylglucosamine kinase [EC:2.7.1.59]
	NA	NA	NA	NA	NA	NA	NA	NA	NA		K00885	nanK	N-acylmannosamine kinase [EC:2.7.1.60]
	NA	NA	-7.03712	NA	NA	NA	NA	NA	NA		K00886	ppgK	polyphosphate glucokinase [EC:2.7.1.63]
	-0.0780028	0.014808	0.0593109	-0.252641	0.71473	0.921888	0.483632	0.274505	0.241795		K00891	E2.7.1.71, aroK, aroL	shikimate kinase [EC:2.7.1.71]
	NA	NA	NA	NA	NA	NA	NA	NA	NA		K00892	gsk	inosine kinase [EC:2.7.1.73]
	NA	NA	NA	NA	NA	NA	NA	NA	NA		K00893	DCK	deoxycitidine kinase [EC:2.7.1.74]
	NA	NA	-6.16967	NA	NA	NA	NA	NA	NA		K00895	E2.7.1.90, pfk	pyrophosphate--fructose-6-phosphate 1-phosphotransferase [EC:2.7.1.90]
	NA	NA	NA	NA	NA	NA	NA	NA	NA		K00899	mtnK	5-methylthioribose kinase [EC:2.7.1.100]
	NA	NA	-4.61698	-4.86202	NA	NA	-3.94417	NA	NA		K00901	E2.7.1.107, DGK, dgkA	diacylglycerol kinase (ATP dependent) [EC:2.7.1.107]
	-3.51469	NA	NA	-1.95523	NA	NA	NA	NA	NA		K00903	E2.7.10.-	protein-tyrosine kinase [EC:2.7.10.-]
	NA	NA	-4.53579	-2.20182	NA	NA	-5.01595	NA	NA		K00906	aceK	isocitrate dehydrogenase kinase/phosphatase [EC:2.7.11.5 3.1.3.-]
	0.795131	0.443463	0.814596	-2.43958	NA	NA	NA	NA	-4.13316		K00912	lpxK	tetraacyldisaccharide 4'-kinase [EC:2.7.1.130]
	NA	NA	NA	NA	NA	NA	NA	NA	NA		K00917	lacC	tagatose 6-phosphate kinase [EC:2.7.1.144]
	-0.0828533	0.578352	0.304443	-2.62565	NA	NA	-4.62962	NA	-3.34375		K00919	ispE	4-diphosphocytidyl-2-C-methyl-D-erythritol kinase [EC:2.7.1.148]
	-6.34878	-1.66828	-5.1644	-1.74165	2.63194	3.06729	2.0214	0.222971	0.128899	*	K00924	E2.7.1.-
	-7.46004	NA	-2.49017	-5.79003	NA	NA	-6.75955	NA	NA		K00925	ackA	acetate kinase [EC:2.7.2.1]
	-0.444359	-4.86835	-1.83851	1.4738	-0.348394	-1.30918	0.843247	1.8366	1.70512	*	K00926	arcC	carbamate kinase [EC:2.7.2.2]
	0.489759	1.18407	0.802807	1.07676	1.38644	1.07575	0.890845	0.640039	0.907208		K00927	PGK, pgk	phosphoglycerate kinase [EC:2.7.2.3]
	0.585587	1.01839	0.95409	0.203522	0.954276	0.481944	0.499988	0.405722	0.166224		K00928	lysC	aspartate kinase [EC:2.7.2.4]
	-6.09561	NA	-2.41071	NA	NA	NA	NA	NA	NA		K00929	E2.7.2.7, buk	butyrate kinase [EC:2.7.2.7]
	0.777066	0.938906	0.890868	-2.81321	NA	NA	-5.31659	NA	-2.94811		K00930	argB	acetylglutamate kinase [EC:2.7.2.8]
	1.2566	1.08863	0.774077	-2.57703	NA	NA	-4.46207	-5.59309	-3.346		K00931	proB	glutamate 5-kinase [EC:2.7.2.11]
	NA	NA	NA	NA	NA	NA	NA	NA	NA		K00932	E2.7.2.15, tdcD, pduW	propionate kinase [EC:2.7.2.15]
	NA	NA	-2.04643	NA	NA	NA	NA	NA	NA		K00934	E2.7.3.3	arginine kinase [EC:2.7.3.3]
	-8.73317	NA	-3.4802	-2.53773	NA	NA	-4.43159	NA	NA		K00936	E2.7.3.-
	-10.0722	NA	-3.42335	-5.0534	NA	NA	-6.70244	NA	NA		K00937	ppk	polyphosphate kinase [EC:2.7.4.1]
	-8.13065	-0.82257	-7.37844	NA	3.61323	3.91451	2.93309	1.08348	1.2492	*	K00938	E2.7.4.2, mvaK2	phosphomevalonate kinase [EC:2.7.4.2]
	0.762396	0.217251	0.122873	1.55422	0.394711	0.425829	0.938725	1.28149	0.913652		K00939	E2.7.4.3, adk	adenylate kinase [EC:2.7.4.3]
	0.674679	0.369805	0.445848	0.962549	0.629433	0.629715	1.0136	0.932305	0.930568		K00940	E2.7.4.6, ndk	nucleoside-diphosphate kinase [EC:2.7.4.6]
	0.818152	1.19364	0.682745	0.595187	1.93937	1.16974	1.41009	1.20179	1.37691	*	K00941	thiD	hydroxymethylpyrimidine/phosphomethylpyrimidine kinase [EC:2.7.1.49 2.7.4.7]
	0.278516	0.225833	0.406528	-3.21839	NA	NA	-4.71423	NA	-4.32516		K00942	E2.7.4.8, gmk	guanylate kinase [EC:2.7.4.8]
	0.609103	-0.0656887	0.271277	0.685609	0.492581	0.746598	1.75703	0.894999	0.63041	*	K00943	E2.7.4.9, tmk	dTMP kinase [EC:2.7.4.9]
	0.707274	0.844179	0.653126	1.06174	0.428617	0.843314	0.863958	0.974528	0.851406		K00945	cmk	cytidylate kinase [EC:2.7.4.14]
	1.31517	0.899377	1.21663	1.17342	-0.123743	0.256997	0.405024	1.10398	1.17598		K00946	thiL	thiamine-monophosphate kinase [EC:2.7.4.16]
	NA	NA	NA	NA	NA	NA	NA	NA	NA		K00947	E2.7.4.-
	0.125738	0.53811	0.595893	0.300782	0.711078	1.50686	0.788873	0.776626	0.765207		K00948	PRPS, prsA	ribose-phosphate pyrophosphokinase [EC:2.7.6.1]
	NA	NA	-3.81376	NA	NA	NA	NA	NA	NA		K00949	E2.7.6.2, THI80	thiamine pyrophosphokinase [EC:2.7.6.2]
	0.267656	-0.181463	0.147071	-3.00884	NA	NA	-5.46629	NA	-4.13096		K00950	folK	2-amino-4-hydroxy-6-hydroxymethyldihydropteridine diphosphokinase [EC:2.7.6.3]
	1.29235	1.02805	1.55752	-2.44881	NA	NA	-3.63366	NA	-3.1276		K00951	relA	GTP pyrophosphokinase [EC:2.7.6.5]
	2.60989	1.36602	1.53032	5.34757	5.42136	5.42515	5.59552	5.64573	5.48726	*	K00952	nadM	nicotinamide-nucleotide adenylyltransferase [EC:2.7.7.1]
	0.0966143	0.738792	0.615779	-1.73935	NA	NA	-4.11141	NA	-3.66572		K00954	E2.7.7.3A, coaD, kdtB	pantetheine-phosphate adenylyltransferase [EC:2.7.7.3]
	NA	NA	NA	NA	NA	NA	-4.97102	NA	NA		K00955	cysNC	bifunctional enzyme CysN/CysC [EC:2.7.7.4 2.7.1.25]
	NA	NA	NA	NA	NA	NA	-5.21084	NA	NA		K00956	cysN	sulfate adenylyltransferase subunit 1 [EC:2.7.7.4]
	-3.83677	NA	-5.70634	-5.05234	NA	NA	NA	NA	-6.41383		K00957	cysD	sulfate adenylyltransferase subunit 2 [EC:2.7.7.4]
	2.98377	-3.62002	1.63376	1.42756	1.48505	1.13773	2.2678	3.37652	3.24013	*	K00958	sat, met3	sulfate adenylyltransferase [EC:2.7.7.4]
	NA	NA	NA	NA	NA	NA	NA	NA	NA		K00960	E2.7.7.6	DNA-directed RNA polymerase [EC:2.7.7.6]
	0.998242	1.86288	1.54307	-2.74449	NA	NA	-4.35507	NA	-2.41976	*	K00962	pnp, PNPT1	polyribonucleotide nucleotidyltransferase [EC:2.7.7.8]
	-0.150731	0.272167	0.621536	0.210371	-0.923822	-0.313902	-2.35985	-4.53416	-1.80372		K00963	UGP2, galU, galF	UTP--glucose-1-phosphate uridylyltransferase [EC:2.7.7.9]
	-1.25915	2.18804	1.16067	0.991045	-0.636352	-0.64307	0.672846	1.79015	1.31395	*	K00965	galT, GALT	UDPglucose--hexose-1-phosphate uridylyltransferase [EC:2.7.7.12]
	0.168943	-0.820031	-0.382665	2.63462	3.21409	3.3565	3.42514	3.56045	3.42343	*	K00966	GMPP	mannose-1-phosphate guanylyltransferase [EC:2.7.7.13]
	NA	NA	NA	NA	NA	NA	NA	NA	NA		K00968	PCYT1	choline-phosphate cytidylyltransferase [EC:2.7.7.15]
	0.744819	-0.1142	0.421381	-2.59948	NA	NA	-4.52402	NA	NA		K00969	nadD	nicotinate-nucleotide adenylyltransferase [EC:2.7.7.18]
	2.11517	1.0398	1.07705	-1.05385	NA	NA	NA	NA	-3.45125	*	K00970	pcnB	poly(A) polymerase [EC:2.7.7.19]
	-7.19558	NA	-2.44774	-3.71219	NA	NA	-4.99332	NA	NA		K00971	manC, cpsB	mannose-1-phosphate guanylyltransferase [EC:2.7.7.13]
	NA	NA	-4.69646	NA	NA	NA	NA	NA	NA		K00972	UAP1	UDP-N-acetylglucosamine pyrophosphorylase [EC:2.7.7.23]
	0.199651	1.33686	0.768158	1.29346	1.82513	2.13543	2.05792	2.16747	1.89723	*	K00973	E2.7.7.24, rfbA, rffH	glucose-1-phosphate thymidylyltransferase [EC:2.7.7.24]
	1.64113	1.67471	1.43012	-0.702989	-9.10266	NA	NA	NA	-2.23612	*	K00974	cca	tRNA nucleotidyltransferase (CCA-adding enzyme) [EC:2.7.7.72 3.1.3.- 3.1.4.-]
	-8.87316	NA	-2.59012	NA	NA	NA	NA	NA	NA		K00975	glgC	glucose-1-phosphate adenylyltransferase [EC:2.7.7.27]
	0.477757	-4.25485	-0.615189	NA	NA	NA	NA	NA	-4.38936		K00978	rfbF	glucose-1-phosphate cytidylyltransferase [EC:2.7.7.33]
	1.34538	1.41246	1.21012	-2.53375	NA	NA	-6.80372	NA	-2.89267		K00979	kdsB	3-deoxy-manno-octulosonate cytidylyltransferase (CMP-KDO synthetase) [EC:2.7.7.38]
	NA	NA	-4.86088	NA	NA	NA	-4.12949	NA	-3.43896		K00980	tagD	glycerol-3-phosphate cytidylyltransferase [EC:2.7.7.39]
	-0.898478	-0.306916	-0.710836	-2.75268	NA	NA	-4.7014	NA	-3.6478		K00981	E2.7.7.41, CDS1, CDS2, cdsA	phosphatidate cytidylyltransferase [EC:2.7.7.41]
	2.06817	2.55457	2.32028	-1.81021	NA	NA	NA	NA	-1.81654	*	K00982	glnE	glutamate-ammonia-ligase adenylyltransferase [EC:2.7.7.42]
	NA	-1.65437	-0.031846	NA	NA	NA	NA	NA	NA		K00983	E2.7.7.43, neuA, CMAS	N-acylneuraminate cytidylyltransferase [EC:2.7.7.43]
	NA	NA	NA	NA	NA	NA	NA	NA	NA		K00984	aadA	streptomycin 3"-adenylyltransferase [EC:2.7.7.47]
	NA	NA	-3.30262	-1.02666	NA	NA	NA	NA	-4.48017		K00986	E2.7.7.49	RNA-directed DNA polymerase [EC:2.7.7.49]
	0.655221	0.98826	1.02012	-2.25467	NA	NA	-4.39507	NA	-3.40296		K00989	rph	ribonuclease PH [EC:2.7.7.56]
	-3.6506	2.9608	2.04747	-2.79689	NA	NA	NA	NA	NA	*	K00990	glnD	[protein-PII] uridylyltransferase [EC:2.7.7.59]
	0.739898	0.671007	0.806722	-3.47074	NA	NA	-4.45982	NA	-3.49425		K00991	ispD	2-C-methyl-D-erythritol 4-phosphate cytidylyltransferase [EC:2.7.7.60]
	2.01352	3.88543	-0.28929	5.03671	7.94208	7.87747	7.14505	5.35228	5.69834	*	K00992	E2.7.7.-
	0.778238	1.10184	1.03942	0.49521	-0.183972	-0.226889	0.294568	0.472044	0.316119		K00995	E2.7.8.5, pgsA, PGS1	CDP-diacylglycerol--glycerol-3-phosphate 3-phosphatidyltransferase [EC:2.7.8.5]
	0.199555	-0.476411	2.16822	NA	NA	NA	NA	NA	-0.00147222	*	K00996	E2.7.8.6, rfbP	undecaprenyl-phosphate galactose phosphotransferase [EC:2.7.8.6]
	0.00432639	0.248166	0.205307	-3.73708	NA	NA	-5.47666	NA	-4.46736		K00997	acpS	holo-[acyl-carrier protein] synthase [EC:2.7.8.7]
	NA	NA	NA	NA	NA	NA	NA	NA	NA		K00998	pssA	CDP-diacylglycerol---serine O-phosphatidyltransferase [EC:2.7.8.8]
	NA	NA	NA	NA	NA	NA	NA	NA	NA		K00999	CDIPT	CDP-diacylglycerol--inositol 3-phosphatidyltransferase [EC:2.7.8.11]
	-0.147521	1.00504	1.00174	-3.15392	NA	NA	-4.99326	NA	-3.21841		K01000	mraY	phospho-N-acetylmuramoyl-pentapeptide-transferase [EC:2.7.8.13]
	3.27988	1.47725	-1.03342	5.29087	5.94796	5.47267	5.65776	5.96189	5.62636	*	K01001	ALG7	UDP-N-acetylglucosamine--dolichyl-phosphate N-acetylglucosaminephosphotransferase [EC:2.7.8.15]
	NA	NA	NA	NA	NA	NA	NA	NA	NA		K01002	E2.7.8.20, mdoB	phosphoglycerol transferase [EC:2.7.8.20]
	-0.791022	-2.47237	-3.05126	3.23627	3.14129	2.42251	4.307	4.9369	5.04309	*	K01003	E2.7.8.23	carboxyvinyl-carboxyphosphonate phosphorylmutase [EC:2.7.8.23]
	NA	NA	-4.52448	NA	NA	NA	NA	NA	NA		K01004	pcs	phosphatidylcholine synthase [EC:2.7.8.24]
	NA	NA	NA	NA	NA	NA	NA	NA	NA		K01005	E2.7.8.-
	0.761848	-4.59138	1.25426	1.739	1.15424	-0.157292	1.93511	3.07757	3.03854	*	K01006	ppdK	pyruvate,orthophosphate dikinase [EC:2.7.9.1]
	1.84932	2.49537	2.07331	2.49824	2.11807	1.96883	1.35535	0.516442	1.41281	*	K01007	pps, ppsA	pyruvate, water dikinase [EC:2.7.9.2]
	1.77213	NA	1.11401	-2.18856	NA	NA	-3.29065	NA	NA	*	K01008	selD, SEPHS	selenide, water dikinase [EC:2.7.9.3]
	-3.17116	0.950823	0.404564	0.931982	-4.37575	-8.92073	-3.14881	-3.75382	-4.68801		K01011	TST, MPST, sseA	thiosulfate/3-mercaptopyruvate sulfurtransferase [EC:2.8.1.1 2.8.1.2]
	1.05514	1.31681	1.11985	-1.57918	-0.891075	-2.74661	0.621766	-0.852721	-1.32326		K01012	bioB	biotin synthase [EC:2.8.1.6]
	NA	NA	NA	NA	NA	NA	NA	NA	NA		K01026	pct	propionate CoA-transferase [EC:2.8.3.1]
	NA	NA	NA	-1.5191	NA	NA	NA	NA	NA		K01027	OXCT	3-oxoacid CoA-transferase [EC:2.8.3.5]
	NA	NA	-8.00269	-4.6899	NA	NA	-5.79995	NA	NA		K01028	E2.8.3.5A, scoA	3-oxoacid CoA-transferase subunit A [EC:2.8.3.5]
	NA	NA	-6.49848	-5.23092	NA	NA	-5.94836	NA	NA		K01029	E2.8.3.5B, scoB	3-oxoacid CoA-transferase subunit B [EC:2.8.3.5]
	NA	NA	NA	NA	NA	NA	NA	NA	NA		K01031	pcaI	3-oxoadipate CoA-transferase, alpha subunit [EC:2.8.3.6]
	NA	NA	NA	NA	NA	NA	NA	NA	NA		K01032	pcaJ	3-oxoadipate CoA-transferase, beta subunit [EC:2.8.3.6]
	NA	NA	NA	NA	NA	NA	NA	NA	NA		K01034	atoD	acetate CoA/acetoacetate CoA-transferase alpha subunit [EC:2.8.3.8 2.8.3.9]
	NA	NA	NA	NA	NA	NA	NA	NA	NA		K01035	atoA	acetate CoA/acetoacetate CoA-transferase beta subunit [EC:2.8.3.8 2.8.3.9]
	-1.93925	-0.44887	-1.62883	NA	4.20074	3.71313	3.91352	3.49877	3.35537	*	K01039	gctA	glutaconate CoA-transferase, subunit A [EC:2.8.3.12]
	-4.53695	-0.406311	-1.84534	NA	3.8622	3.99384	3.98612	3.54793	3.2431	*	K01040	gctB	glutaconate CoA-transferase, subunit B [EC:2.8.3.12]
	NA	NA	-4.97282	NA	NA	NA	NA	NA	NA		K01041	E2.8.3.-
	1.79585	NA	0.269604	NA	-7.11912	NA	-2.93041	-5.26238	-2.32565	*	K01042	selA	L-seryl-tRNA(Ser) seleniumtransferase [EC:2.9.1.1]
	NA	NA	NA	NA	NA	NA	NA	NA	NA		K01043	E2.-.-.-
	NA	NA	NA	-3.82285	NA	NA	NA	NA	NA		K01046	E3.1.1.3	triacylglycerol lipase [EC:3.1.1.3]
	NA	NA	NA	NA	NA	NA	NA	NA	NA		K01048	pldB	lysophospholipase [EC:3.1.1.5]
	-8.20174	NA	-4.9527	NA	NA	NA	NA	NA	NA		K01051	E3.1.1.11	pectinesterase [EC:3.1.1.11]
	-8.19156	NA	-3.5073	NA	NA	NA	NA	NA	NA		K01053	E3.1.1.17, gnl, RGN	gluconolactonase [EC:3.1.1.17]
	NA	NA	-3.32388	-4.5402	NA	NA	-2.8855	NA	NA		K01055	pcaD	3-oxoadipate enol-lactonase [EC:3.1.1.24]
	0.130244	0.148219	0.00939918	-3.18403	NA	NA	-4.80851	NA	-4.50911		K01056	PTH1, pth, spoVC	peptidyl-tRNA hydrolase, PTH1 family [EC:3.1.1.29]
	0.299832	NA	-0.476412	-2.22576	NA	NA	-3.95328	NA	-3.40225		K01057	PGLS, pgl, devB	6-phosphogluconolactonase [EC:3.1.1.31]
	NA	NA	NA	NA	NA	NA	NA	NA	NA		K01058	pldA	phospholipase A1 [EC:3.1.1.32 3.1.1.4]
	-6.16909	NA	-3.99227	NA	NA	NA	NA	NA	NA		K01060	E3.1.1.41	cephalosporin-C deacetylase [EC:3.1.1.41]
	1.66568	-5.09406	0.2961	-1.97806	1.26662	0.992522	0.200764	1.08056	0.555128		K01061	E3.1.1.45	carboxymethylenebutenolidase [EC:3.1.1.45]
	NA	NA	NA	NA	NA	NA	NA	NA	NA		K01066	E3.1.1.-	esterase / lipase [EC:3.1.1.-]
	NA	NA	-5.14723	NA	NA	NA	NA	NA	-7.0798		K01067	E3.1.2.1, ACH1	acetyl-CoA hydrolase [EC:3.1.2.1]
	-7.40345	NA	-3.33694	-3.50327	NA	NA	-5.92891	NA	NA		K01069	E3.1.2.6, gloB	hydroxyacylglutathione hydrolase [EC:3.1.2.6]
	NA	NA	NA	NA	NA	NA	NA	NA	NA		K01070	frmB, ESD, fghA	S-formylglutathione hydrolase [EC:3.1.2.12]
	NA	NA	-2.69728	NA	NA	NA	NA	NA	NA		K01073	E3.1.2.20	acyl-CoA hydrolase [EC:3.1.2.20]
	NA	NA	-5.47216	NA	NA	NA	NA	NA	NA		K01075	E3.1.2.23	4-hydroxybenzoyl-CoA thioesterase [EC:3.1.2.23]
	NA	NA	NA	NA	NA	NA	NA	NA	NA		K01076	E3.1.2.-
	1.03241	NA	-1.20347	-2.9884	NA	NA	-7.09548	NA	NA		K01077	E3.1.3.1, phoA, phoB	alkaline phosphatase [EC:3.1.3.1]
	NA	NA	-4.42054	NA	NA	NA	NA	NA	NA		K01078	E3.1.3.2	acid phosphatase [EC:3.1.3.2]
	-1.47466	-7.13052	-2.34118	1.64534	-1.30715	-1.27588	0.143466	0.606073	1.08444		K01079	serB, PSPH	phosphoserine phosphatase [EC:3.1.3.3]
	-6.87158	NA	-3.33067	NA	NA	NA	-5.53455	NA	NA		K01081	E3.1.3.5	5'-nucleotidase [EC:3.1.3.5]
	NA	NA	-4.08903	NA	NA	NA	-4.48484	NA	NA		K01082	E3.1.3.7, cysQ, MET22, BPNT1	3'(2'), 5'-bisphosphate nucleotidase [EC:3.1.3.7]
	NA	NA	-4.41177	NA	NA	NA	NA	NA	NA		K01083	E3.1.3.8	3-phytase [EC:3.1.3.8]
	NA	NA	NA	NA	NA	NA	NA	NA	NA		K01085	agp	glucose-1-phosphatase [EC:3.1.3.10]
	-5.41269	-8.60169	-6.81576	NA	-0.439098	-1.31163	-0.398399	0.216936	0.540162		K01087	otsB	trehalose 6-phosphate phosphatase [EC:3.1.3.12]
	-8.00895	NA	-2.01303	NA	NA	NA	NA	NA	NA		K01089	hisB	imidazoleglycerol-phosphate dehydratase / histidinol-phosphatase [EC:4.2.1.19 3.1.3.15]
	-2.26269	-2.32236	-1.2222	0.457405	2.39887	2.28727	2.24765	2.35089	2.23229	*	K01090	E3.1.3.16	protein phosphatase [EC:3.1.3.16]
	-0.597431	-0.662898	-0.788905	0.48023	-0.322934	-1.56527	-0.742019	0.133194	-0.175212		K01091	E3.1.3.18, gph	phosphoglycolate phosphatase [EC:3.1.3.18]
	0.28083	0.189433	0.152883	1.06266	0.359073	0.47153	0.438287	0.671325	0.416531		K01092	E3.1.3.25, IMPA, suhB	myo-inositol-1(or 4)-monophosphatase [EC:3.1.3.25]
	NA	NA	NA	NA	NA	NA	NA	NA	NA		K01093	appA	4-phytase / acid phosphatase [EC:3.1.3.26 3.1.3.2]
	1.31256	1.91194	1.72052	-1.90412	NA	NA	NA	NA	-3.24685	*	K01095	pgpA	phosphatidylglycerophosphatase A [EC:3.1.3.27]
	NA	NA	NA	NA	NA	NA	NA	NA	NA		K01096	pgpB	phosphatidylglycerophosphatase B [EC:3.1.3.27]
	2.46676	-2.67011	1.02067	1.27694	1.77944	2.74404	1.02133	-0.613611	-0.69821	*	K01101	E3.1.3.41	4-nitrophenyl phosphatase [EC:3.1.3.41]
	NA	NA	NA	NA	NA	NA	NA	NA	NA		K01103	PFKFB	6-phosphofructo-2-kinase / fructose-2,6-bisphosphatase [EC:2.7.1.105 3.1.3.46]
	-8.13386	NA	-6.44504	-7.02054	NA	NA	-4.5265	NA	NA		K01104	E3.1.3.48	protein-tyrosine phosphatase [EC:3.1.3.48]
	NA	NA	NA	NA	NA	NA	NA	NA	NA		K01112	E3.1.3.-
	1.82671	2.14264	0.508981	-0.79326	NA	NA	-6.19288	NA	NA	*	K01113	phoD	alkaline phosphatase D [EC:3.1.3.1]
	-7.8974	NA	-2.99996	-2.11854	-2.63432	-4.55879	-1.72528	-4.71686	-1.32529		K01114	plcC	phospholipase C [EC:3.1.4.3]
	NA	NA	NA	NA	NA	NA	NA	NA	NA		K01115	PLD1_2	phospholipase D1/2 [EC:3.1.4.4]
	NA	NA	NA	NA	NA	NA	NA	NA	NA		K01117	E3.1.4.12	sphingomyelin phosphodiesterase [EC:3.1.4.12]
	NA	NA	-9.07673	-5.6924	NA	NA	NA	NA	NA		K01118	acpD, azoR	FMN-dependent NADH-azoreductase [EC:1.7.-.-]
	NA	NA	-5.89461	NA	NA	NA	NA	NA	NA		K01119	cpdB	2',3'-cyclic-nucleotide 2'-phosphodiesterase [EC:3.1.4.16]
	NA	NA	NA	NA	NA	NA	NA	NA	NA		K01120	PDE	3',5'-cyclic-nucleotide phosphodiesterase [EC:3.1.4.17]
	-0.976978	-7.766	-2.7211	-0.00368079	-2.2042	-3.09926	-1.1102	-0.0613378	-0.0900778		K01126	E3.1.4.46, glpQ, ugpQ	glycerophosphoryl diester phosphodiesterase [EC:3.1.4.46]
	NA	NA	NA	NA	NA	NA	NA	NA	NA		K01127	E3.1.4.50	glycosylphosphatidylinositol phospholipase D [EC:3.1.4.50]
	NA	NA	NA	NA	NA	NA	NA	NA	NA		K01128	E3.1.4.-
	0.513645	1.73817	0.901502	NA	NA	NA	NA	-8.15044	-2.74592	*	K01129	dgt	dGTPase [EC:3.1.5.1]
	NA	NA	-7.50532	-1.71045	NA	NA	-6.3976	NA	NA		K01130	E3.1.6.1, aslA	arylsulfatase [EC:3.1.6.1]
	NA	NA	NA	NA	NA	NA	NA	NA	NA		K01133	E3.1.6.6, betC	choline-sulfatase [EC:3.1.6.6]
	NA	NA	-3.83458	NA	NA	NA	NA	NA	NA		K01134	ARSA	arylsulfatase A [EC:3.1.6.8]
	NA	NA	NA	NA	NA	NA	NA	NA	NA		K01138	K01138	uncharacterized sulfatase [EC:3.1.6.-]
	NA	NA	-1.95856	NA	NA	NA	-4.62358	NA	NA		K01139	spoT, HDDC3	guanosine-3',5'-bis(diphosphate) 3'-pyrophosphohydrolase [EC:3.1.7.2]
	NA	NA	NA	NA	NA	NA	NA	NA	NA		K01141	E3.1.11.1, sbcB	exodeoxyribonuclease I [EC:3.1.11.1]
	-0.180098	0.404318	-0.228465	-5.70407	1.53829	1.73633	1.23548	0.356908	0.0872601	*	K01142	E3.1.11.2, xthA	exodeoxyribonuclease III [EC:3.1.11.2]
	NA	NA	NA	NA	NA	NA	NA	NA	NA		K01144	E3.1.11.5	exodeoxyribonuclease V [EC:3.1.11.5]
	NA	NA	NA	NA	NA	NA	NA	NA	NA		K01146	xni	protein Xni
	0.999709	NA	-0.770891	-3.69314	NA	NA	NA	NA	NA		K01147	rnb	exoribonuclease II [EC:3.1.13.1]
	NA	NA	NA	NA	NA	NA	NA	NA	NA		K01150	endA	deoxyribonuclease I [EC:3.1.21.1]
	-0.635379	1.4966	0.841918	1.70561	2.0829	1.8993	2.04341	1.7658	1.82423	*	K01151	nfo	deoxyribonuclease IV [EC:3.1.21.2]
	-0.303605	0.0488848	0.415691	-2.14165	-3.36455	-4.29524	-3.53114	-3.71908	-3.19089		K01153	hsdR	type I restriction enzyme, R subunit [EC:3.1.21.3]
	-1.66294	-1.92562	-0.898021	-4.14751	-3.43998	-5.42069	-4.09994	-4.35216	-4.69959		K01154	hsdS	type I restriction enzyme, S subunit [EC:3.1.21.3]
	1.92177	NA	0.8845	NA	NA	NA	-2.85893	NA	-7.50532	*	K01155	E3.1.21.4	type II restriction enzyme [EC:3.1.21.4]
	NA	-0.920487	-1.03709	-4.33585	NA	NA	-3.1322	NA	NA		K01156	res	type III restriction enzyme [EC:3.1.21.5]
	-5.9355	0.630017	-0.0245119	-4.72036	NA	NA	-4.91348	NA	NA		K01159	ruvC	crossover junction endodeoxyribonuclease RuvC [EC:3.1.22.4]
	1.67589	NA	0.245041	-0.92132	NA	NA	NA	NA	NA	*	K01160	rusA	crossover junction endodeoxyribonuclease RusA [EC:3.1.22.4]
	NA	NA	-5.84918	NA	NA	NA	NA	NA	NA		K01163	K01163	hypothetical protein
	NA	NA	NA	NA	NA	NA	NA	NA	NA		K01166	E3.1.27.1	ribonuclease T2 [EC:3.1.27.1]
	NA	NA	NA	NA	NA	NA	NA	NA	NA		K01167	E3.1.27.3	ribonuclease T1 [EC:3.1.27.3]
	NA	NA	NA	NA	NA	NA	NA	NA	NA		K01169	rna	ribonuclease I (enterobacter ribonuclease) [EC:3.1.27.6]
	2.59393	0.972893	1.51456	5.45961	4.95369	5.1145	5.52126	5.15247	5.20043	*	K01170	E3.1.27.9	tRNA-intron endonuclease, archaea type [EC:3.1.27.9]
	NA	NA	-1.016	NA	NA	NA	NA	NA	NA		K01173	ENDOG	endonuclease G, mitochondrial
	2.56389	4.05997	3.57366	-0.655715	NA	NA	NA	NA	NA	*	K01174	E3.1.31.1, nuc	micrococcal nuclease [EC:3.1.31.1]
	-4.8864	NA	-4.84524	NA	NA	NA	NA	NA	NA		K01175	E3.1.-.-
	NA	NA	-7.45848	NA	NA	NA	NA	NA	NA		K01176	E3.2.1.1, amyA, malS	alpha-amylase [EC:3.2.1.1]
	-4.49675	NA	-1.44229	NA	1.35856	NA	NA	NA	-4.56988		K01178	E3.2.1.3	glucoamylase [EC:3.2.1.3]
	-0.218134	0.597799	-0.0742151	0.814222	-0.447527	-0.980616	0.367157	1.76919	1.23949	*	K01179	E3.2.1.4	endoglucanase [EC:3.2.1.4]
	-8.03405	NA	-3.19315	-1.93354	NA	NA	NA	NA	NA		K01181	E3.2.1.8, xynA	endo-1,4-beta-xylanase [EC:3.2.1.8]
	NA	NA	-5.11184	NA	NA	NA	NA	NA	NA		K01182	E3.2.1.10	oligo-1,6-glucosidase [EC:3.2.1.10]
	NA	NA	-6.30453	NA	NA	NA	NA	NA	NA		K01183	E3.2.1.14	chitinase [EC:3.2.1.14]
	NA	NA	NA	-0.334609	-8.52424	NA	-2.40892	-7.50834	-8.27988		K01185	E3.2.1.17	lysozyme [EC:3.2.1.17]
	NA	NA	NA	NA	NA	NA	NA	NA	NA		K01186	NEU1	sialidase-1 [EC:3.2.1.18]
	-2.9951	-4.46596	-2.9161	0.559281	-1.40226	-1.92507	-0.655521	0.577173	-0.383418		K01187	E3.2.1.20, malZ	alpha-glucosidase [EC:3.2.1.20]
	-2.98318	NA	-3.58088	-4.07946	-1.55487	-1.03865	0.628859	2.04774	1.25268	*	K01190	lacZ	beta-galactosidase [EC:3.2.1.23]
	-1.41489	-4.24435	-2.68839	-1.21019	2.21803	1.24248	2.77678	4.12223	3.75393	*	K01191	E3.2.1.24	alpha-mannosidase [EC:3.2.1.24]
	-5.57051	NA	-1.30175	NA	NA	NA	NA	NA	NA		K01192	E3.2.1.25, MANBA, manB	beta-mannosidase [EC:3.2.1.25]
	-8.49114	NA	-7.62833	NA	NA	NA	NA	NA	NA		K01193	E3.2.1.26, sacA	beta-fructofuranosidase [EC:3.2.1.26]
	NA	NA	-7.08502	-4.4094	NA	NA	NA	NA	NA		K01194	E3.2.1.28, treA, treF	alpha,alpha-trehalase [EC:3.2.1.28]
	-2.28544	NA	-3.20834	NA	-3.74871	-2.98583	2.13971	3.34504	2.07464	*	K01195	uidA, GUSB	beta-glucuronidase [EC:3.2.1.31]
	NA	NA	-6.48349	NA	NA	NA	NA	NA	NA		K01197	hya	hyaluronoglucosaminidase [EC:3.2.1.35]
	NA	NA	-4.76432	NA	NA	NA	NA	NA	NA		K01198	xynB	xylan 1,4-beta-xylosidase [EC:3.2.1.37]
	NA	NA	NA	NA	NA	NA	NA	NA	NA		K01200	E3.2.1.41	pullulanase [EC:3.2.1.41]
	NA	NA	NA	-3.81205	NA	NA	NA	NA	NA		K01201	GBA, srfJ	glucosylceramidase [EC:3.2.1.45]
	NA	NA	NA	NA	NA	NA	NA	NA	NA		K01202	GALC	galactosylceramidase [EC:3.2.1.46]
	NA	NA	NA	NA	NA	NA	NA	NA	NA		K01205	NAGLU	alpha-N-acetylglucosaminidase [EC:3.2.1.50]
	-3.40432	NA	-3.24332	NA	-6.25047	-3.84207	0.2582	2.40236	0.234857	*	K01206	FUCA	alpha-L-fucosidase [EC:3.2.1.51]
	-1.44471	NA	-1.91069	-4.79174	NA	NA	-7.30718	NA	NA		K01207	E3.2.1.52, nagZ	beta-N-acetylhexosaminidase [EC:3.2.1.52]
	-3.83984	NA	-3.83078	-3.20635	NA	NA	-5.12625	NA	NA		K01209	E3.2.1.55, abfA	alpha-N-arabinofuranosidase [EC:3.2.1.55]
	NA	NA	NA	NA	NA	NA	NA	NA	NA		K01210	E3.2.1.58	glucan 1,3-beta-glucosidase [EC:3.2.1.58]
	NA	NA	NA	NA	NA	NA	NA	NA	NA		K01212	sacC	levanase [EC:3.2.1.65]
	NA	NA	NA	NA	NA	NA	NA	NA	NA		K01215	dexB	glucan 1,6-alpha-glucosidase [EC:3.2.1.70]
	NA	NA	-4.99198	-3.29456	NA	NA	NA	NA	NA		K01218	E3.2.1.78	mannan endo-1,4-beta-mannosidase [EC:3.2.1.78]
	NA	NA	-1.34403	NA	NA	NA	NA	NA	NA		K01219	E3.2.1.81	agarase [EC:3.2.1.81]
	-6.26208	NA	-4.6178	NA	NA	NA	-5.05891	NA	NA		K01222	E3.2.1.86A, celF	6-phospho-beta-glucosidase [EC:3.2.1.86]
	NA	NA	-7.84453	NA	NA	NA	NA	NA	NA		K01223	E3.2.1.86B, bglA	6-phospho-beta-glucosidase [EC:3.2.1.86]
	NA	NA	-4.49375	NA	NA	NA	NA	NA	NA		K01224	E3.2.1.89	arabinogalactan endo-1,4-beta-galactosidase [EC:3.2.1.89]
	NA	NA	-1.17519	NA	NA	NA	NA	NA	NA		K01225	E3.2.1.91	cellulose 1,4-beta-cellobiosidase [EC:3.2.1.91]
	NA	NA	-7.46935	NA	NA	NA	NA	NA	NA		K01226	treC	trehalose-6-phosphate hydrolase [EC:3.2.1.93]
	NA	NA	NA	NA	NA	NA	NA	NA	NA		K01227	E3.2.1.96	mannosyl-glycoprotein endo-beta-N-acetylglucosaminidase [EC:3.2.1.96]
	NA	NA	NA	NA	NA	NA	NA	NA	NA		K01230	MAN1	mannosyl-oligosaccharide alpha-1,2-mannosidase [EC:3.2.1.113]
	NA	NA	NA	NA	NA	NA	NA	NA	NA		K01232	E3.2.1.122, glvA	maltose-6'-phosphate glucosidase [EC:3.2.1.122]
	NA	NA	NA	NA	NA	NA	NA	NA	NA		K01233	csn	chitosanase [EC:3.2.1.132]
	NA	NA	NA	NA	NA	NA	NA	NA	NA		K01234	E3.2.1.135, nplT	neopullulanase [EC:3.2.1.135]
	-5.47995	NA	-2.53095	NA	NA	NA	NA	NA	NA		K01235	aguA	alpha-glucuronidase [EC:3.2.1.139]
	-5.51014	NA	-2.06236	3.68187	-0.771136	NA	-4.42489	NA	-3.2575	*	K01236	treZ, glgZ	maltooligosyltrehalose trehalohydrolase [EC:3.2.1.141]
	NA	NA	NA	NA	NA	NA	NA	NA	NA		K01238	E3.2.1.-
	-6.88655	-1.30446	-2.53756	NA	2.66377	2.68022	2.46781	0.854788	0.32792	*	K01239	iunH	purine nucleosidase [EC:3.2.2.1]
	NA	NA	-7.02059	NA	NA	NA	-5.36207	NA	NA		K01241	amn	AMP nucleosidase [EC:3.2.2.4]
	-0.407054	NA	-2.59722	-4.30953	NA	NA	NA	NA	-5.92589		K01243	mtnN, mtn, pfs	S-adenosylhomocysteine/5'-methylthioadenosine nucleosidase [EC:3.2.2.9]
	NA	NA	-3.83531	-4.34381	NA	NA	-6.32293	NA	-9.31377		K01246	tag	DNA-3-methyladenine glycosylase I [EC:3.2.2.20]
	-9.36707	NA	-5.68528	-4.49121	-5.17511	NA	-3.84511	NA	-7.18159		K01247	alkA	DNA-3-methyladenine glycosylase II [EC:3.2.2.21]
	NA	NA	NA	NA	NA	NA	NA	NA	NA		K01249	E3.2.2.-	DNA glycosylase [EC:3.2.2.-]
	NA	NA	-2.21359	NA	NA	NA	-2.16508	NA	NA		K01250	rihA	pyrimidine-specific ribonucleoside hydrolase [EC:3.2.-.-]
	2.45201	2.37884	2.11444	1.8492	2.00597	2.27003	1.63577	2.12661	2.1231	*	K01251	E3.3.1.1, ahcY	adenosylhomocysteinase [EC:3.3.1.1]
	NA	NA	NA	NA	NA	NA	NA	NA	NA		K01252	entB, dhbB, vibB, mxcF	bifunctional isochorismate lyase / aryl carrier protein [EC:3.3.2.1]
	0.682333	1.17454	0.81297	-1.37539	NA	NA	-5.04178	NA	-3.33113		K01255	CARP, pepA	leucyl aminopeptidase [EC:3.4.11.1]
	-2.0147	-4.8154	-1.6704	1.23935	-0.0401573	-1.52483	0.608092	1.49505	1.23389		K01256	pepN	aminopeptidase N [EC:3.4.11.2]
	NA	NA	-6.31873	NA	NA	NA	NA	NA	NA		K01258	pepT	tripeptide aminopeptidase [EC:3.4.11.4]
	NA	NA	-2.78652	NA	-6.26622	-7.8693	-5.03724	-6.07617	-4.19682		K01259	pip	proline iminopeptidase [EC:3.4.11.5]
	-0.222135	0.709476	0.574014	-2.47193	-4.72958	NA	-4.39553	NA	-3.24573		K01262	pepP	Xaa-Pro aminopeptidase [EC:3.4.11.9]
	0.130341	0.245059	0.181013	0.427269	0.745747	0.520532	0.508317	0.553007	0.495463		K01265	E3.4.11.18, map	methionyl aminopeptidase [EC:3.4.11.18]
	-6.62145	NA	-2.90735	NA	NA	NA	-4.24647	NA	NA		K01266	dmpA	D-aminopeptidase [EC:3.4.11.19]
	NA	NA	NA	NA	NA	NA	NA	NA	NA		K01267	E3.4.11.21, DNPEP	aspartyl aminopeptidase [EC:3.4.11.21]
	-1.18543	NA	-0.205459	0.344968	0.231199	NA	-4.90674	NA	-6.4236		K01269	E3.4.11.-	aminopeptidase [EC:3.4.11.-]
	NA	NA	-8.22907	NA	NA	NA	-5.00579	NA	NA		K01270	K01270, pepD	dipeptidase D [EC:3.4.13.-]
	0.906733	NA	-4.48677	0.567914	-0.191385	-0.984229	1.0125	2.2072	2.01069	*	K01271	pepQ	Xaa-Pro dipeptidase [EC:3.4.13.9]
	-0.928361	-4.10967	-1.71331	1.87895	0.317276	-0.181358	1.2577	1.52567	2.0348	*	K01273	E3.4.13.19, DPEP1	membrane dipeptidase [EC:3.4.13.19]
	NA	NA	NA	NA	NA	NA	NA	NA	NA		K01277	E3.4.14.4, DPP3	dipeptidyl-peptidase III [EC:3.4.14.4]
	NA	NA	-1.46256	NA	NA	NA	-2.27327	NA	NA		K01278	DPP4	dipeptidyl-peptidase 4 [EC:3.4.14.5]
	NA	NA	NA	NA	NA	NA	NA	NA	NA		K01281	E3.4.14.11, pepXP	X-Pro dipeptidyl-peptidase [EC:3.4.14.11]
	NA	NA	-3.02656	-2.04637	NA	NA	NA	NA	NA		K01283	E3.4.15.1, ACE	peptidyl-dipeptidase A [EC:3.4.15.1]
	NA	NA	-3.17578	NA	NA	NA	NA	NA	NA		K01284	dcp	peptidyl-dipeptidase Dcp [EC:3.4.15.5]
	NA	NA	-8.95348	NA	NA	NA	NA	NA	NA		K01286	E3.4.16.4	D-alanyl-D-alanine carboxypeptidase [EC:3.4.16.4]
	NA	NA	NA	NA	NA	NA	NA	NA	NA		K01289	E3.4.16.-	carboxypeptidase [EC:3.4.16.-]
	-7.59007	NA	-1.77694	NA	NA	NA	NA	NA	-6.49573		K01295	E3.4.17.11	glutamate carboxypeptidase [EC:3.4.17.11]
	0.261721	NA	-1.39658	-3.704	-5.97395	-6.86904	-4.72731	-4.02801	-0.843034		K01297	ldcA	muramoyltetrapeptide carboxypeptidase [EC:3.4.17.13]
	0.466473	-1.56263	-1.17148	3.23362	3.15677	3.54186	2.9799	3.22783	3.20787	*	K01299	E3.4.17.19	carboxypeptidase Taq [EC:3.4.17.19]
	NA	NA	2.01919	NA	NA	NA	NA	NA	NA	*	K01301	E3.4.17.21	glutamate carboxypeptidase II [EC:3.4.17.21]
	2.82127	-0.702993	-2.51623	6.00728	NA	NA	NA	NA	NA	*	K01303	APEH	acylaminoacyl-peptidase [EC:3.4.19.1]
	-2.91789	NA	-4.91197	NA	NA	NA	NA	NA	-3.49984		K01304	E3.4.19.3, pcp	pyroglutamyl-peptidase [EC:3.4.19.3]
	NA	NA	-7.04025	NA	NA	NA	-1.27064	NA	NA		K01305	iadA	beta-aspartyl-dipeptidase (metallo-type) [EC:3.4.19.-]
	NA	NA	NA	NA	NA	NA	NA	NA	NA		K01308	E3.4.19.11	g-D-glutamyl-meso-diaminopimelate peptidase [EC:3.4.19.11]
	NA	NA	NA	NA	NA	NA	NA	NA	NA		K01317	ACR	acrosin [EC:3.4.21.10]
	-3.24534	NA	-1.1666	NA	-0.440691	NA	-2.53401	-8.32645	-2.51794		K01322	E3.4.21.26, PREP	prolyl oligopeptidase [EC:3.4.21.26]
	1.05565	1.77984	1.30522	-1.02892	-3.73942	-3.51617	-2.36029	-2.30021	-1.54895	*	K01338	lon	ATP-dependent Lon protease [EC:3.4.21.53]
	NA	NA	-4.1849	NA	NA	NA	NA	NA	NA		K01342	aprE	subtilisin [EC:3.4.21.62]
	NA	NA	-1.4261	-3.56717	NA	NA	-2.95606	NA	NA		K01354	ptrB	oligopeptidase B [EC:3.4.21.83]
	NA	NA	NA	NA	NA	NA	NA	NA	NA		K01355	ompT	omptin [EC:3.4.23.49]
	-1.02832	NA	-1.24948	-3.66731	NA	NA	-4.30042	NA	NA		K01356	lexA	repressor LexA [EC:3.4.21.88]
	0.0567174	0.158427	0.612566	-2.81171	NA	NA	-5.00174	NA	-3.89768		K01358	clpP, CLPP	ATP-dependent Clp protease, protease subunit [EC:3.4.21.92]
	NA	NA	NA	NA	NA	NA	NA	NA	NA		K01361	E3.4.21.96	lactocepin [EC:3.4.21.96]
	0.660328	-6.61996	-0.856796	-0.374872	-0.985643	-1.70754	0.0604631	1.16102	0.475093		K01362	E3.4.21.-
	NA	NA	NA	NA	NA	NA	NA	NA	NA		K01372	E3.4.22.40, pepC	bleomycin hydrolase [EC:3.4.22.40]
	-1.613	2.64384	-0.778604	-0.354552	7.24225	7.36881	4.65962	5.74623	5.05471	*	K01385	E3.4.23.42	thermopsin [EC:3.4.23.42]
	NA	NA	-3.92165	NA	NA	NA	NA	NA	NA		K01387	colA	microbial collagenase [EC:3.4.24.3]
	NA	NA	NA	NA	NA	NA	NA	NA	NA		K01392	THOP1	thimet oligopeptidase [EC:3.4.24.15]
	NA	NA	NA	NA	NA	NA	NA	NA	NA		K01399	lasB	pseudolysin [EC:3.4.24.26]
	NA	NA	NA	NA	NA	NA	NA	NA	NA		K01400	E3.4.24.28	bacillolysin [EC:3.4.24.28]
	NA	NA	NA	NA	NA	NA	NA	NA	NA		K01406	E3.4.24.40	serralysin [EC:3.4.24.40]
	NA	NA	NA	NA	NA	NA	NA	NA	NA		K01407	ptr	protease III [EC:3.4.24.55]
	NA	NA	NA	NA	NA	NA	NA	NA	NA		K01408	IDE, ide	insulysin [EC:3.4.24.56]
	0.473906	0.5245	0.495669	-2.94395	NA	NA	-4.28329	NA	-3.47893		K01409	gcp, QRI7, OSGEPL, tsaD	O-sialoglycoprotein endopeptidase [EC:3.4.24.57]
	NA	NA	-6.81438	-5.21637	NA	NA	-5.16112	NA	NA		K01414	prlC	oligopeptidase A [EC:3.4.24.70]
	NA	NA	NA	NA	NA	NA	NA	NA	NA		K01415	E3.4.24.71, ECE1, ECE2	endothelin-converting enzyme [EC:3.4.24.71]
	NA	NA	-3.70549	-6.51377	NA	NA	NA	NA	NA		K01417	E3.4.24.-	putative zinc metalloprotease [EC:3.4.24.-]
	0.740253	1.04683	0.953285	-2.89874	NA	NA	-4.46542	NA	-3.46519		K01419	hslV, clpQ	ATP-dependent HslUV protease, peptidase subunit HslV [EC:3.4.25.2]
	-0.501597	-0.981308	0.536914	-4.43579	NA	NA	NA	NA	-3.95666		K01420	fnr	CRP/FNR family transcriptional regulator, anaerobic regulatory protein
	NA	NA	NA	NA	NA	NA	-2.85334	NA	NA		K01421	yhgE	putative membrane protein
	-2.8607	NA	-0.816821	NA	NA	NA	NA	NA	NA		K01422	E3.4.99.-
	NA	NA	-1.58578	1.85598	NA	NA	NA	NA	-5.30442	*	K01423	E3.4.-.-
	-7.97438	-5.17165	-4.96072	NA	-2.31648	-1.67677	-6.87737	-1.67451	-2.91888		K01424	E3.5.1.1, ansA, ansB	L-asparaginase [EC:3.5.1.1]
	NA	NA	NA	NA	NA	NA	NA	NA	NA		K01425	glsA, GLS	glutaminase [EC:3.5.1.2]
	-3.74927	-10.3136	-3.18623	-2.97946	-6.99429	NA	-2.24086	-5.24024	-2.92839		K01426	E3.5.1.4, amiE	amidase [EC:3.5.1.4]
	NA	NA	-1.92598	NA	-1.45698	NA	-2.43396	NA	-4.3795		K01428	ureC	urease subunit alpha [EC:3.5.1.5]
	NA	NA	-2.18118	NA	NA	NA	-3.54972	NA	NA		K01429	ureB	urease subunit beta [EC:3.5.1.5]
	NA	NA	-2.22304	-4.77894	NA	NA	-3.82684	NA	NA		K01430	ureA	urease subunit gamma [EC:3.5.1.5]
	NA	NA	-5.96995	NA	NA	NA	NA	NA	NA		K01432	AFMID	arylformamidase [EC:3.5.1.9]
	NA	NA	-2.57765	-4.34939	NA	NA	-3.63027	NA	-8.49497		K01433	purU	formyltetrahydrofolate deformylase [EC:3.5.1.10]
	-0.4036	-5.73388	-0.413726	3.42994	-0.887759	-0.70594	1.81005	2.08049	2.77223	*	K01434	E3.5.1.11	penicillin amidase [EC:3.5.1.11]
	NA	NA	-1.56312	NA	NA	NA	-3.36733	NA	NA		K01436	K01436	amidohydrolase [EC:3.5.1.-]
	0.0233412	NA	-1.54528	NA	NA	NA	-5.21168	-6.44213	-3.51462		K01438	argE	acetylornithine deacetylase [EC:3.5.1.16]
	-0.20748	0.802017	-0.43877	0.786702	0.714122	-0.0927463	1.25235	2.22631	2.20185	*	K01439	dapE	succinyl-diaminopimelate desuccinylase [EC:3.5.1.18]
	NA	NA	NA	NA	NA	NA	NA	NA	NA		K01442	E3.5.1.24	choloylglycine hydrolase [EC:3.5.1.24]
	-3.25662	-8.56549	-4.696	-4.36791	-1.90207	-2.99599	-0.588697	0.898406	-0.0490401		K01443	E3.5.1.25, nagA, AMDHD2	N-acetylglucosamine-6-phosphate deacetylase [EC:3.5.1.25]
	NA	NA	-0.29956	NA	NA	NA	NA	NA	NA		K01444	AGA, aspG	N4-(beta-N-acetylglucosaminyl)-L-asparaginase [EC:3.5.1.26]
	NA	NA	-5.05969	NA	NA	NA	NA	NA	NA		K01446	E3.5.1.28	N-acetylmuramoyl-L-alanine amidase [EC:3.5.1.28]
	NA	NA	NA	NA	NA	NA	NA	NA	NA		K01447	E3.5.1.28A, cwlA, xlyA, xlyB	N-acetylmuramoyl-L-alanine amidase [EC:3.5.1.28]
	0.273342	-0.767319	-0.489897	-3.71579	NA	NA	-4.22558	NA	-3.61474		K01448	E3.5.1.28B, amiA, amiB, amiC	N-acetylmuramoyl-L-alanine amidase [EC:3.5.1.28]
	NA	NA	-6.9567	NA	NA	NA	NA	NA	NA		K01449	E3.5.1.28C, cwlJ, sleB	N-acetylmuramoyl-L-alanine amidase [EC:3.5.1.28]
	NA	NA	-5.67366	NA	NA	NA	-5.44409	NA	NA		K01451	hipO	hippurate hydrolase [EC:3.5.1.32]
	NA	NA	NA	NA	NA	NA	NA	NA	NA		K01452	E3.5.1.41	chitin deacetylase [EC:3.5.1.41]
	NA	NA	NA	NA	NA	NA	NA	NA	NA		K01453	E3.5.1.46
	NA	NA	-3.22719	-0.583029	-5.68349	NA	-1.7732	-5.7981	-5.33854		K01455	E3.5.1.49	formamidase [EC:3.5.1.49]
	NA	NA	NA	NA	NA	NA	-3.78538	NA	NA		K01457	E3.5.1.54	allophanate hydrolase [EC:3.5.1.54]
	NA	NA	-6.04244	NA	NA	NA	NA	NA	NA		K01458	E3.5.1.68	N-formylglutamate deformylase [EC:3.5.1.68]
	NA	NA	NA	NA	NA	NA	NA	NA	NA		K01460	gsp	glutathionylspermidine amidase/synthetase [EC:3.5.1.78 6.3.1.8]
	0.767781	0.782396	0.853901	-2.24405	NA	NA	-5.07304	NA	-3.79793		K01462	PDF, def	peptide deformylase [EC:3.5.1.88]
	NA	NA	NA	NA	NA	NA	NA	NA	NA		K01463	E3.5.1.-
	-1.47868	NA	-0.0782592	-2.95896	-7.01585	NA	-2.2856	-3.5101	-1.12965		K01464	DPYS, dht, hydA	dihydropyrimidinase [EC:3.5.2.2]
	1.58558	0.884761	0.746633	0.515475	0.879132	0.929846	0.622288	0.841742	0.872761		K01465	URA4, pyrC	dihydroorotase [EC:3.5.2.3]
	NA	NA	-5.12749	NA	NA	NA	NA	-3.13927	-4.92499		K01466	allB	allantoinase [EC:3.5.2.5]
	NA	NA	-1.55991	NA	NA	NA	-3.44363	NA	NA		K01467	ampC	beta-lactamase class C [EC:3.5.2.6]
	-2.50125	-7.01296	-1.48966	-0.439729	-0.062718	-1.49968	0.289321	1.11206	1.87375	*	K01468	hutI, AMDHD1	imidazolonepropionase [EC:3.5.2.7]
	NA	NA	-8.45158	-3.64013	NA	NA	NA	NA	NA		K01469	E3.5.2.9	5-oxoprolinase (ATP-hydrolysing) [EC:3.5.2.9]
	0.749305	-4.88441	-0.295248	2.55279	0.369328	-0.212733	2.0581	2.85092	2.9664	*	K01470	E3.5.2.10	creatinine amidohydrolase [EC:3.5.2.10]
	1.71194	-0.594915	0.459714	2.7206	4.19945	3.78802	3.29456	3.6282	3.83423	*	K01473	hyuA	N-methylhydantoinase A [EC:3.5.2.14]
	2.13399	-1.53899	0.741571	2.80928	3.5877	3.37102	3.12108	3.6394	3.7256	*	K01474	hyuB	N-methylhydantoinase B [EC:3.5.2.14]
	-8.392	NA	-1.79802	NA	NA	NA	-2.48147	NA	NA		K01476	E3.5.3.1, rocF, arg	arginase [EC:3.5.3.1]
	NA	NA	NA	NA	NA	NA	NA	NA	NA		K01477	alc, ALLC	allantoicase [EC:3.5.3.4]
	-1.93203	NA	-7.1534	NA	0.178315	-3.84192	-0.454583	0.996676	-0.508234		K01478	E3.5.3.6, arcA	arginine deiminase [EC:3.5.3.6]
	NA	NA	-5.87413	NA	NA	NA	NA	NA	-8.41883		K01479	hutG	formiminoglutamase [EC:3.5.3.8]
	0.310306	-2.43522	-0.506619	1.54088	2.20977	2.03449	2.2121	2.24424	2.41882	*	K01480	E3.5.3.11, speB	agmatinase [EC:3.5.3.11]
	NA	NA	-2.36093	NA	NA	NA	NA	NA	NA		K01481	E3.5.3.15	protein-arginine deiminase [EC:3.5.3.15]
	-0.280845	NA	-6.00603	NA	NA	NA	-2.63959	-1.62549	-1.73739		K01482	E3.5.3.18	dimethylargininase [EC:3.5.3.18]
	NA	NA	NA	NA	NA	NA	-2.18165	NA	NA		K01483	allA	ureidoglycolate hydrolase [EC:3.5.3.19]
	NA	NA	NA	-2.3851	NA	NA	NA	NA	NA		K01484	astB	succinylarginine dihydrolase [EC:3.5.3.23]
	-5.367	NA	-3.28501	NA	-0.778674	-4.15977	-1.98824	-2.41264	-2.80551		K01485	E3.5.4.1, codA	cytosine deaminase [EC:3.5.4.1]
	-0.468661	NA	-2.06883	-3.02455	-4.60835	-4.91341	-1.31665	-1.9796	-0.0336058		K01486	ade	adenine deaminase [EC:3.5.4.2]
	NA	NA	-5.9129	-3.61945	NA	NA	NA	NA	NA		K01487	E3.5.4.3, guaD	guanine deaminase [EC:3.5.4.3]
	-6.60019	NA	-5.29929	-5.06317	NA	NA	-4.16691	-2.54024	-1.40456		K01488	E3.5.4.4, ADA, add	adenosine deaminase [EC:3.5.4.4]
	-2.89298	-6.35404	-2.4017	1.4684	-1.60626	-1.54822	-0.157059	0.491845	0.928006		K01489	cdd, CDA	cytidine deaminase [EC:3.5.4.5]
	0.646504	1.23229	0.541237	0.282176	NA	-5.20278	-3.5845	-5.55773	-1.90762		K01491	folD	methylenetetrahydrofolate dehydrogenase (NADP+) / methenyltetrahydrofolate cyclohydrolase [EC:1.5.1.5 3.5.4.9]
	-0.173293	NA	-0.603419	NA	NA	NA	NA	NA	-8.18146		K01493	comEB	dCMP deaminase [EC:3.5.4.12]
	0.818293	1.13199	0.885327	1.44308	2.09123	2.23238	2.07895	1.8894	1.84352	*	K01494	E3.5.4.13, dcd	dCTP deaminase [EC:3.5.4.13]
	0.129625	0.297496	-0.156759	0.450329	1.12445	1.36306	0.864837	0.554629	0.302826		K01495	GCH1, folE	GTP cyclohydrolase I [EC:3.5.4.16]
	0.520016	-2.19178	-1.23936	1.41041	1.64033	1.97593	1.75394	1.50662	0.466886	*	K01496	hisI	phosphoribosyl-AMP cyclohydrolase [EC:3.5.4.19]
	NA	NA	-7.28624	NA	NA	NA	NA	NA	NA		K01497	ribA, RIB1	GTP cyclohydrolase II [EC:3.5.4.25]
	-1.99185	NA	-2.31152	NA	-4.04263	0.290758	-0.264844	1.26355	0.302852		K01499	mch	methenyltetrahydromethanopterin cyclohydrolase [EC:3.5.4.27]
	NA	-4.19738	-2.82629	NA	NA	NA	NA	NA	NA		K01501	E3.5.5.1	nitrilase [EC:3.5.5.1]
	NA	NA	NA	NA	NA	NA	NA	NA	NA		K01502	E3.5.5.7	aliphatic nitrilase [EC:3.5.5.7]
	NA	NA	NA	NA	NA	NA	NA	NA	NA		K01504	E3.5.99.6	glucosamine-6-phosphate isomerase [EC:3.5.99.6]
	-0.838911	NA	NA	NA	NA	NA	NA	NA	NA		K01505	E3.5.99.7	1-aminocyclopropane-1-carboxylate deaminase [EC:3.5.99.7]
	NA	NA	NA	0.305967	NA	NA	NA	NA	NA		K01506	E3.5.-.-
	0.660461	0.887639	0.525262	-0.281697	1.14399	1.03211	0.936316	0.45358	-0.231603		K01507	ppa	inorganic pyrophosphatase [EC:3.6.1.1]
	0.689589	0.548725	0.657939	1.39496	1.52395	1.84732	1.40279	1.40374	1.35593	*	K01512	acyP	acylphosphatase [EC:3.6.1.7]
	-1.55042	-3.24055	-1.66575	1.77492	0.867856	0.578287	1.19184	0.381663	0.801506	*	K01515	nudF	ADP-ribose pyrophosphatase [EC:3.6.1.13]
	NA	NA	NA	NA	NA	NA	NA	NA	NA		K01519	ITPA	inosine triphosphate pyrophosphatase [EC:3.6.1.19]
	0.374862	NA	-0.999266	-0.754295	-4.50328	-4.67206	-1.47023	-0.805092	-0.247487		K01520	dut, DUT	dUTP pyrophosphatase [EC:3.6.1.23]
	NA	NA	NA	NA	NA	NA	NA	NA	NA		K01521	cdh	CDP-diacylglycerol pyrophosphatase [EC:3.6.1.26]
	-3.12472	-5.3045	-6.44411	0.822028	-0.141564	-1.72657	0.988266	0.704939	-0.517518		K01523	hisE	phosphoribosyl-ATP pyrophosphohydrolase [EC:3.6.1.31]
	-0.186451	0.550922	0.433242	-3.06689	-3.96765	-6.92018	-0.312374	NA	-2.32659		K01524	ppx-gppA	exopolyphosphatase / guanosine-5'-triphosphate,3'-diphosphate pyrophosphatase [EC:3.6.1.11 3.6.1.40]
	NA	NA	NA	-4.95666	NA	NA	NA	NA	NA		K01525	apaH	bis(5'-nucleosyl)-tetraphosphatase (symmetrical) [EC:3.6.1.41]
	NA	NA	-4.05004	NA	NA	NA	NA	NA	NA		K01529	E3.6.1.-
	1.87518	2.58917	2.71849	NA	NA	NA	NA	NA	NA	*	K01531	E3.6.3.2, mgtA, mgtB	Mg2+-importing ATPase [EC:3.6.3.2]
	3.38694	4.60619	3.83998	2.51361	1.44873	-1.5182	2.2444	1.48151	2.35965	*	K01533	copB	Cu2+-exporting ATPase [EC:3.6.3.4]
	NA	NA	-3.15014	-1.57595	NA	NA	-4.12289	NA	-6.68055		K01534	zntA	Cd2+/Zn2+-exporting ATPase [EC:3.6.3.3 3.6.3.5]
	2.12842	1.28193	-0.369729	1.25489	4.87949	5.38534	3.42066	2.99746	3.98335	*	K01535	E3.6.3.6	H+-transporting ATPase [EC:3.6.3.6]
	2.22014	-8.76201	0.320615	-1.56017	NA	-8.43668	-3.31363	NA	NA	*	K01537	E3.6.3.8	Ca2+-transporting ATPase [EC:3.6.3.8]
	NA	NA	-1.23872	NA	NA	NA	NA	NA	NA		K01539	ATP1A	sodium/potassium-transporting ATPase subunit alpha [EC:3.6.3.9]
	NA	NA	NA	NA	NA	NA	NA	NA	NA		K01545	kdpF	K+-transporting ATPase ATPase F chain
	1.53569	NA	-0.505681	-4.48011	NA	NA	-2.47441	-6.18686	-1.18519		K01546	kdpA	K+-transporting ATPase ATPase A chain [EC:3.6.3.12]
	1.26518	NA	0.0826334	-3.5065	NA	NA	-2.75368	-3.71677	-0.637128		K01547	kdpB	K+-transporting ATPase ATPase B chain [EC:3.6.3.12]
	1.08747	NA	-0.928193	-4.48955	NA	NA	-4.24637	-5.85158	-2.09981		K01548	kdpC	K+-transporting ATPase ATPase C chain [EC:3.6.3.12]
	3.50511	-4.0762	2.05585	3.12145	NA	-5.44661	NA	-4.13721	-0.270715	*	K01551	arsA, ASNA1	arsenite-transporting ATPase [EC:3.6.3.16]
	NA	NA	-5.89138	-1.76245	NA	NA	NA	NA	-7.60693		K01552	E3.6.3.-
	NA	NA	NA	NA	NA	NA	NA	NA	NA		K01554	E3.6.-.-
	NA	NA	-2.12701	-3.49808	NA	NA	NA	NA	NA		K01555	FAH, fahA	fumarylacetoacetase [EC:3.7.1.2]
	NA	NA	-1.79	-3.85267	NA	NA	NA	NA	NA		K01556	KYNU, kynU	kynureninase [EC:3.7.1.3]
	-7.02064	-0.931086	-3.95419	-1.20021	2.94862	3.07694	2.59956	0.742587	0.684144	*	K01560	E3.8.1.2	2-haloacid dehalogenase [EC:3.8.1.2]
	-8.36752	NA	-4.72194	NA	NA	NA	NA	NA	-5.71395		K01561	dehH	haloacetate dehalogenase [EC:3.8.1.3]
	NA	NA	-7.65002	NA	NA	NA	NA	NA	NA		K01563	dhaA	haloalkane dehalogenase [EC:3.8.1.5]
	3.37663	NA	NA	NA	NA	NA	NA	NA	NA	*	K01564	E3.8.1.-
	NA	NA	-5.63168	NA	NA	NA	NA	NA	NA		K01567	E3.-.-.-
	NA	NA	NA	NA	NA	NA	NA	NA	NA		K01568	E4.1.1.1, pdc	pyruvate decarboxylase [EC:4.1.1.1]
	NA	NA	NA	NA	NA	NA	NA	NA	NA		K01569	oxdD	oxalate decarboxylase [EC:4.1.1.2]
	-6.68614	NA	-4.88847	NA	NA	NA	NA	NA	NA		K01571	E4.1.1.3A, oadA	oxaloacetate decarboxylase, alpha subunit [EC:4.1.1.3]
	-1.91479	NA	-5.29869	NA	NA	NA	NA	NA	NA		K01572	E4.1.1.3B, oadB	oxaloacetate decarboxylase, beta subunit [EC:4.1.1.3]
	NA	NA	NA	NA	NA	NA	NA	NA	NA		K01573	E4.1.1.3G, oadG	oxaloacetate decarboxylase, gamma subunit [EC:4.1.1.3]
	NA	NA	NA	-1.9912	1.5983	-0.267871	2.24501	2.2987	2.66246	*	K01574	adc	acetoacetate decarboxylase [EC:4.1.1.4]
	NA	NA	NA	NA	NA	NA	NA	NA	NA		K01575	E4.1.1.5, alsD	acetolactate decarboxylase [EC:4.1.1.5]
	-6.66659	NA	-1.56784	NA	-1.55943	NA	NA	NA	-3.00459		K01576	mdlC	benzoylformate decarboxylase [EC:4.1.1.7]
	NA	NA	NA	NA	NA	NA	NA	NA	NA		K01577	oxc	oxalyl-CoA decarboxylase [EC:4.1.1.8]
	NA	NA	NA	NA	NA	NA	NA	NA	NA		K01578	E4.1.1.9, MLYCD	malonyl-CoA decarboxylase [EC:4.1.1.9]
	1.05895	1.39334	1.17186	1.26794	NA	NA	-2.45563	NA	-4.05784		K01579	panD	aspartate 1-decarboxylase [EC:4.1.1.11]
	NA	NA	-6.10868	NA	NA	NA	-6.49913	NA	NA		K01580	E4.1.1.15, gadB, gadA, GAD	glutamate decarboxylase [EC:4.1.1.15]
	1.50699	NA	0.290708	-1.85971	NA	NA	-4.7362	NA	-1.61957		K01581	E4.1.1.17, ODC1, speC, speF	ornithine decarboxylase [EC:4.1.1.17]
	-0.745329	NA	-5.90462	NA	NA	NA	NA	NA	NA		K01582	E4.1.1.18, ldcC, cadA	lysine decarboxylase [EC:4.1.1.18]
	NA	NA	NA	-3.72864	NA	NA	NA	NA	NA		K01584	E4.1.1.19A, adi	arginine decarboxylase [EC:4.1.1.19]
	-2.92001	NA	-1.86063	-3.22853	NA	NA	NA	NA	NA		K01585	E4.1.1.19S, speA	arginine decarboxylase [EC:4.1.1.19]
	1.19581	0.972166	0.89266	-2.90521	-2.8116	-3.59506	-1.12436	0.137591	-0.12631		K01586	lysA	diaminopimelate decarboxylase [EC:4.1.1.20]
	1.06041	0.608327	0.462935	-0.142174	0.268572	0.208774	0.111995	-1.69186	-1.16907		K01588	purE	5-(carboxyamino)imidazole ribonucleotide mutase [EC:5.4.99.18]
	1.02791	1.40119	1.22339	0.633991	1.69171	1.18068	0.738877	-0.609529	-0.336688	*	K01589	purK	5-(carboxyamino)imidazole ribonucleotide synthase [EC:6.3.4.18]
	NA	NA	NA	NA	NA	NA	NA	NA	NA		K01590	hdc, HDC	histidine decarboxylase [EC:4.1.1.22]
	0.891088	0.755994	0.594955	1.31683	0.806525	0.626212	0.799278	0.865341	0.806783		K01591	pyrF	orotidine-5'-phosphate decarboxylase [EC:4.1.1.23]
	-0.224871	NA	NA	NA	0.846763	1.51697	3.27343	3.94313	4.40565	*	K01592	E4.1.1.25	tyrosine decarboxylase [EC:4.1.1.25]
	NA	NA	-2.74836	NA	NA	NA	NA	NA	NA		K01593	DDC	aromatic-L-amino-acid decarboxylase [EC:4.1.1.28]
	0.0521576	-1.986	-1.27288	1.56369	2.29579	3.17023	2.06302	1.72099	1.13554	*	K01595	ppc	phosphoenolpyruvate carboxylase [EC:4.1.1.31]
	-1.21057	NA	-0.930347	-1.62023	0.901578	-0.935772	0.876174	0.735354	1.58133		K01596	E4.1.1.32, pckA, PEPCK	phosphoenolpyruvate carboxykinase (GTP) [EC:4.1.1.32]
	-5.9244	-1.00017	-3.02717	NA	3.16721	3.35161	2.54716	0.561267	0.868021	*	K01597	MVD, mvaD	diphosphomevalonate decarboxylase [EC:4.1.1.33]
	NA	NA	-7.23353	NA	NA	NA	NA	NA	NA		K01598	PPCDC, coaC	phosphopantothenoylcysteine decarboxylase [EC:4.1.1.36]
	0.261782	1.11309	0.809185	-2.80067	NA	NA	-5.05829	NA	-2.74209		K01599	hemE, UROD	uroporphyrinogen decarboxylase [EC:4.1.1.37]
	-0.0900184	NA	-1.29032	-2.41836	-1.50969	-3.6926	0.795761	0.0780083	0.454414		K01601	rbcL	ribulose-bisphosphate carboxylase large chain [EC:4.1.1.39]
	NA	NA	-1.88227	-2.37721	NA	NA	-1.01108	NA	NA		K01602	rbcS	ribulose-bisphosphate carboxylase small chain [EC:4.1.1.39]
	-9.32048	NA	-4.61125	NA	-9.98503	NA	-9.19874	-7.6868	NA		K01607	pcaC	4-carboxymuconolactone decarboxylase [EC:4.1.1.44]
	NA	NA	NA	NA	NA	NA	-2.06593	NA	NA		K01608	gcl	tartronate-semialdehyde synthase [EC:4.1.1.47]
	1.03243	0.897973	0.987085	0.932841	1.50898	1.73872	1.44351	1.12792	0.892064	*	K01609	trpC	indole-3-glycerol phosphate synthase [EC:4.1.1.48]
	-0.899993	NA	-1.09178	NA	NA	NA	-6.95099	NA	NA		K01610	E4.1.1.49, pckA	phosphoenolpyruvate carboxykinase (ATP) [EC:4.1.1.49]
	1.79537	2.36402	2.27009	3.06469	2.9006	3.33954	3.22908	3.07085	3.02041	*	K01611	speD, AMD1	S-adenosylmethionine decarboxylase [EC:4.1.1.50]
	-0.262599	NA	-1.81442	-6.26777	NA	NA	-6.27605	NA	NA		K01613	psd, PISD	phosphatidylserine decarboxylase [EC:4.1.1.65]
	NA	NA	-1.41804	NA	-4.79105	NA	NA	NA	NA		K01617	E4.1.1.77	4-oxalocrotonate decarboxylase [EC:4.1.1.77]
	NA	NA	-4.50029	NA	NA	NA	NA	NA	NA		K01618	E4.1.1.-
	0.582645	0.975559	0.595699	0.769006	-1.44399	-1.88397	-0.2383	0.0694767	0.880389		K01619	deoC, DERA	deoxyribose-phosphate aldolase [EC:4.1.2.4]
	-7.75451	NA	-1.78494	NA	NA	NA	-3.91904	NA	NA		K01620	ltaE	threonine aldolase [EC:4.1.2.5]
	NA	NA	-4.4968	NA	NA	NA	NA	NA	NA		K01621	E4.1.2.9	phosphoketolase [EC:4.1.2.9]
	4.7068	0.759829	3.43474	5.07145	5.31057	4.75962	5.03154	4.89851	4.93758	*	K01622	K01622	fructose 1,6-bisphosphate aldolase/phosphatase [EC:4.1.2.13 3.1.3.11]
	NA	NA	-5.23761	NA	NA	NA	-3.76666	NA	NA		K01623	ALDO	fructose-bisphosphate aldolase, class I [EC:4.1.2.13]
	-6.28343	NA	-3.53936	-5.97153	NA	NA	-5.42597	NA	-8.74194		K01624	FBA, fbaA	fructose-bisphosphate aldolase, class II [EC:4.1.2.13]
	-6.62212	NA	-5.03439	NA	NA	NA	-4.91236	NA	NA		K01625	eda	2-dehydro-3-deoxyphosphogluconate aldolase / (4S)-4-hydroxy-2-oxoglutarate aldolase [EC:4.1.2.14 4.1.3.42]
	NA	NA	-9.64794	-4.59077	NA	NA	NA	NA	NA		K01626	E2.5.1.54, aroF, aroG, aroH	3-deoxy-7-phosphoheptulonate synthase [EC:2.5.1.54]
	1.24032	1.17797	1.09169	-2.18311	NA	NA	-5.03574	NA	-4.22846		K01627	kdsA	2-dehydro-3-deoxyphosphooctonate aldolase (KDO 8-P synthase) [EC:2.5.1.55]
	1.58393	1.26125	1.31303	1.66905	-0.55476	-0.885608	0.759507	1.92968	1.8578	*	K01628	fucA	L-fuculose-phosphate aldolase [EC:4.1.2.17]
	NA	NA	-6.50827	NA	NA	NA	NA	NA	NA		K01629	rhaD	rhamnulose-1-phosphate aldolase [EC:4.1.2.19]
	-0.951889	NA	-3.89797	1.56042	NA	NA	NA	NA	NA		K01630	garL	2-dehydro-3-deoxyglucarate aldolase [EC:4.1.2.20]
	NA	NA	NA	NA	NA	NA	NA	NA	NA		K01631	dgoA	2-dehydro-3-deoxyphosphogalactonate aldolase [EC:4.1.2.21]
	NA	NA	-5.7738	NA	NA	NA	NA	NA	NA		K01632	E4.1.2.22	fructose-6-phosphate phosphoketolase [EC:4.1.2.22]
	-9.9005	NA	-4.30305	-4.94231	NA	NA	-6.00546	-7.58185	-5.40267		K01633	folB	dihydroneopterin aldolase [EC:4.1.2.25]
	-7.01686	NA	-3.75937	NA	NA	NA	NA	NA	NA		K01635	lacD	tagatose 1,6-diphosphate aldolase [EC:4.1.2.40]
	NA	NA	NA	NA	NA	NA	NA	NA	NA		K01636	E4.1.2.-
	-8.24709	NA	-2.14426	1.94666	NA	NA	-2.88376	NA	-8.95716	*	K01637	E4.1.3.1, aceA	isocitrate lyase [EC:4.1.3.1]
	-3.09272	-4.28583	-1.84845	1.30686	NA	-3.67141	-1.76968	-3.17078	-0.651881		K01638	E2.3.3.9, aceB, glcB	malate synthase [EC:2.3.3.9]
	NA	NA	NA	NA	NA	NA	NA	NA	NA		K01639	E4.1.3.3, nanA, NPL	N-acetylneuraminate lyase [EC:4.1.3.3]
	-10.0953	NA	-1.88945	-4.39443	NA	NA	-2.63822	NA	NA		K01640	E4.1.3.4, HMGCL, hmgL	hydroxymethylglutaryl-CoA lyase [EC:4.1.3.4]
	0.658589	-1.15737	-0.495503	2.67257	3.18169	3.05804	3.43494	3.50512	3.40058	*	K01641	E2.3.3.10	hydroxymethylglutaryl-CoA synthase [EC:2.3.3.10]
	NA	NA	NA	NA	NA	NA	NA	NA	NA		K01643	citF	citrate lyase subunit alpha / citrate CoA-transferase [EC:4.1.3.6 2.8.3.10]
	-8.01727	-6.43028	-1.40763	-0.925119	-1.14875	-1.71993	-0.325268	0.218811	0.114899		K01644	citE	citrate lyase subunit beta / citryl-CoA lyase [EC:4.1.3.6 4.1.3.34]
	NA	NA	NA	NA	NA	NA	NA	NA	NA		K01646	citD	citrate lyase subunit gamma [EC:4.1.3.6]
	-2.49147	-2.08808	-1.07338	1.26418	1.22215	0.682058	0.996718	1.55457	1.31193		K01647	CS, gltA	citrate synthase [EC:2.3.3.1]
	1.46571	1.91963	1.69921	1.59362	2.65368	2.80728	2.1412	1.58504	1.77762	*	K01649	leuA	2-isopropylmalate synthase [EC:2.3.3.13]
	0.403255	0.865694	0.755719	0.382232	0.815072	1.08755	0.00598935	0.0740477	0.305256		K01652	E2.2.1.6L, ilvB, ilvG, ilvI	acetolactate synthase I/II/III large subunit [EC:2.2.1.6]
	0.496351	1.53306	0.64843	-2.42569	NA	NA	-3.75921	-7.76827	-2.80825		K01653	E2.2.1.6S, ilvH, ilvN	acetolactate synthase I/III small subunit [EC:2.2.1.6]
	-9.15709	-2.17602	-0.46967	NA	NA	NA	NA	NA	NA		K01654	E2.5.1.56, neuB	N-acetylneuraminate synthase [EC:2.5.1.56]
	-3.62786	NA	1.42774	NA	NA	NA	NA	NA	NA		K01655	LYS21, LYS20	homocitrate synthase [EC:2.3.3.14]
	1.46656	1.48586	1.62915	1.18544	2.10136	1.79282	1.37657	1.25588	1.12352	*	K01657	trpE	anthranilate synthase component I [EC:4.1.3.27]
	0.949762	1.73714	1.41631	0.671701	2.04673	2.28647	1.62164	1.27931	0.928465	*	K01658	trpG	anthranilate synthase component II [EC:4.1.3.27]
	NA	NA	-6.45702	-4.89417	NA	NA	NA	NA	NA		K01659	prpC	2-methylcitrate synthase [EC:2.3.3.5]
	NA	NA	-2.99394	NA	-2.75498	-5.67702	-3.33516	-2.23448	-1.45113		K01661	menB	naphthoate synthase [EC:4.1.3.36]
	1.22337	1.74452	1.71382	-1.9748	NA	NA	-4.06088	NA	-2.28395	*	K01662	dxs	1-deoxy-D-xylulose-5-phosphate synthase [EC:2.2.1.7]
	NA	NA	-0.315146	NA	NA	NA	NA	NA	NA		K01663	HIS7	glutamine amidotransferase / cyclase [EC:2.4.2.- 4.1.3.-]
	NA	NA	-4.43033	NA	NA	NA	NA	NA	NA		K01664	pabA	para-aminobenzoate synthetase component II [EC:2.6.1.85]
	0.370497	1.05112	0.977467	-1.92942	NA	NA	NA	NA	-3.0592		K01665	pabB	para-aminobenzoate synthetase component I [EC:2.6.1.85]
	NA	NA	-2.74818	-4.31652	NA	NA	NA	NA	NA		K01666	E4.1.3.39, mhpE	4-hydroxy 2-oxovalerate aldolase [EC:4.1.3.39]
	-0.900101	NA	0.00704064	1.56336	NA	NA	NA	NA	NA		K01667	tnaA	tryptophanase [EC:4.1.99.1]
	NA	NA	2.01855	NA	NA	NA	NA	NA	NA	*	K01668	E4.1.99.2	tyrosine phenol-lyase [EC:4.1.99.2]
	-0.0500297	0.235193	0.233648	-1.95062	1.83553	1.9274	0.765467	-0.947571	-0.576924	*	K01669	E4.1.99.3, phrB	deoxyribodipyrimidine photo-lyase [EC:4.1.99.3]
	NA	NA	NA	NA	NA	NA	NA	NA	NA		K01671	E4.1.-.-
	-5.355	0.334703	-2.50858	0.724395	-10.0038	-8.21684	-3.62413	-6.07874	-5.44784		K01673	cynT, can	carbonic anhydrase [EC:4.2.1.1]
	-5.80736	2.63242	1.94496	-2.709	NA	NA	NA	NA	NA	*	K01674	cah	carbonic anhydrase [EC:4.2.1.1]
	NA	NA	-5.53193	-5.42829	NA	NA	NA	NA	-6.3495		K01676	E4.2.1.2A, fumA, fumB	fumarate hydratase, class I [EC:4.2.1.2]
	3.45591	3.15082	3.0517	3.12889	0.916925	0.875724	2.26294	3.40402	3.31975	*	K01677	E4.2.1.2AA, fumA	fumarate hydratase subunit alpha [EC:4.2.1.2]
	3.49059	3.06601	2.81651	3.26175	0.634375	0.202953	2.10699	2.95612	3.22681	*	K01678	E4.2.1.2AB, fumB	fumarate hydratase subunit beta [EC:4.2.1.2]
	-4.00354	-2.7425	-1.42271	-0.285863	1.50639	1.17498	1.15619	0.498667	1.24191		K01679	E4.2.1.2B, fumC	fumarate hydratase, class II [EC:4.2.1.2]
	0.683455	-2.5072	0.511379	0.816631	2.36229	2.078	1.48775	1.97187	2.03458	*	K01681	ACO, acnA	aconitate hydratase [EC:4.2.1.3]
	-1.92213	3.66771	2.90575	-1.77537	NA	NA	NA	NA	NA	*	K01682	acnB	aconitate hydratase 2 / 2-methylisocitrate dehydratase [EC:4.2.1.3 4.2.1.99]
	-5.52281	-3.24331	-4.49108	NA	-0.50657	-0.599889	0.620702	2.60408	1.60233	*	K01684	dgoD	galactonate dehydratase [EC:4.2.1.6]
	-7.13025	NA	-6.22254	NA	NA	NA	-2.18116	NA	NA		K01685	uxaA	altronate hydrolase [EC:4.2.1.7]
	-8.37374	NA	-7.13836	NA	-0.392378	-2.35682	0.682642	2.13417	1.21246	*	K01686	uxuA	mannonate dehydratase [EC:4.2.1.8]
	1.28377	1.24371	0.679295	-0.184167	1.0489	0.104449	0.573572	0.477757	0.591949		K01687	ilvD	dihydroxy-acid dehydratase [EC:4.2.1.9]
	1.08272	0.934462	0.743578	0.499711	1.37934	1.31604	0.939933	0.993773	1.00307		K01689	ENO, eno	enolase [EC:4.2.1.11]
	NA	NA	NA	NA	NA	NA	NA	NA	NA		K01690	edd	phosphogluconate dehydratase [EC:4.2.1.12]
	-11.771	NA	-5.11381	NA	-5.83702	NA	-3.89464	-4.51137	-3.58803		K01692	paaF, echA	enoyl-CoA hydratase [EC:4.2.1.17]
	1.23391	1.24151	1.28094	1.01556	1.56421	1.77408	1.2608	0.693454	0.256606	*	K01693	E4.2.1.19, hisB	imidazoleglycerol-phosphate dehydratase [EC:4.2.1.19]
	0.928447	0.8374	0.668119	0.0125012	1.14765	0.974897	1.0397	0.808804	0.509717		K01695	trpA	tryptophan synthase alpha chain [EC:4.2.1.20]
	1.53613	1.72893	1.3701	0.545342	-1.69393	-2.8467	-0.611802	0.0641705	0.212843	*	K01696	trpB	tryptophan synthase beta chain [EC:4.2.1.20]
	-6.02971	NA	-1.18187	NA	NA	NA	-2.37936	NA	NA		K01697	E4.2.1.22, CBS	cystathionine beta-synthase [EC:4.2.1.22]
	0.923422	1.49552	0.952528	1.05422	1.65946	1.71382	1.3661	1.27834	1.32577	*	K01698	hemB, ALAD	porphobilinogen synthase [EC:4.2.1.24]
	NA	NA	NA	NA	NA	NA	NA	NA	NA		K01699	pduC	propanediol dehydratase large subunit [EC:4.2.1.28]
	1.03337	1.65415	1.06494	0.429021	1.0464	0.921421	0.970545	0.638107	0.655771		K01703	leuC	3-isopropylmalate/(R)-2-methylmalate dehydratase large subunit [EC:4.2.1.33 4.2.1.35]
	0.558462	0.486311	0.554876	0.394903	0.769521	0.731699	0.93237	0.449717	0.324425		K01704	leuD	3-isopropylmalate/(R)-2-methylmalate dehydratase small subunit [EC:4.2.1.33 4.2.1.35]
	-8.66828	NA	-6.33824	NA	NA	NA	NA	NA	NA		K01706	gudD	glucarate dehydratase [EC:4.2.1.40]
	NA	NA	NA	NA	NA	NA	NA	NA	NA		K01707	E4.2.1.41	5-dehydro-4-deoxyglucarate dehydratase [EC:4.2.1.41]
	NA	NA	NA	NA	NA	NA	NA	NA	NA		K01708	garD	galactarate dehydratase [EC:4.2.1.42]
	0.566662	-3.68531	-0.0831837	-3.40251	-5.35911	-2.46423	NA	NA	-2.73991		K01709	rfbG	CDP-glucose 4,6-dehydratase [EC:4.2.1.45]
	0.909462	-0.204829	0.62088	-0.115592	0.220919	0.207045	0.719659	0.315144	0.487549		K01710	E4.2.1.46, rfbB, rffG	dTDP-glucose 4,6-dehydratase [EC:4.2.1.46]
	1.03178	-0.231714	0.143789	0.182115	0.164949	-0.82449	0.298138	-0.446965	-0.701337		K01711	gmd, GMDS	GDPmannose 4,6-dehydratase [EC:4.2.1.47]
	-1.44645	-7.3013	-0.710101	-0.270614	0.796025	-0.144198	1.42469	2.19644	2.5562	*	K01712	hutU, UROC1	urocanate hydratase [EC:4.2.1.49]
	NA	NA	NA	NA	NA	NA	NA	NA	NA		K01713	pheC	cyclohexadienyl dehydratase [EC:4.2.1.51 4.2.1.91]
	0.0809829	-0.531898	-0.554149	-0.345673	0.0687213	-0.0679425	0.490248	0.900984	0.62304		K01714	dapA	4-hydroxy-tetrahydrodipicolinate synthase [EC:4.3.3.7]
	-3.48282	NA	0.853819	0.924671	-3.70512	NA	NA	-0.765116	-0.20355		K01715	crt	enoyl-CoA hydratase [EC:4.2.1.17]
	NA	NA	NA	NA	NA	NA	NA	NA	NA		K01716	fabA	3-hydroxyacyl-[acyl-carrier-protein] dehydratase [EC:4.2.1.59]
	0.875833	0.527832	0.506159	1.35323	0.582324	0.10182	-0.104632	1.03984	0.991376		K01719	hemD, UROS	uroporphyrinogen-III synthase [EC:4.2.1.75]
	-1.96886	-3.27019	-1.41697	2.33711	1.25468	0.364104	1.94558	3.01097	3.06377	*	K01720	prpD	2-methylcitrate dehydratase [EC:4.2.1.79]
	NA	NA	NA	NA	NA	NA	NA	NA	NA		K01721	E4.2.1.84	nitrile hydratase [EC:4.2.1.84]
	0.316027	0.000623427	1.18989	1.10792	1.21271	1.30663	1.21078	-0.107633	-0.16501		K01724	E4.2.1.96, PCBD, phhB	4a-hydroxytetrahydrobiopterin dehydratase [EC:4.2.1.96]
	-7.87851	NA	-0.474332	0.248727	-1.74521	NA	NA	NA	NA		K01725	cynS	cyanate lyase [EC:4.2.1.104]
	NA	NA	NA	NA	NA	NA	NA	NA	NA		K01726	E4.2.1.-
	NA	NA	-7.28172	NA	NA	NA	NA	NA	NA		K01727	E4.2.2.1	hyaluronate lyase [EC:4.2.2.1]
	-6.74377	NA	-2.99086	NA	NA	NA	NA	NA	NA		K01728	E4.2.2.2, pel	pectate lyase [EC:4.2.2.2]
	NA	NA	NA	NA	NA	NA	NA	NA	NA		K01729	algL	poly(beta-D-mannuronate) lyase [EC:4.2.2.3]
	NA	NA	-5.38864	NA	NA	NA	NA	NA	NA		K01730	ogl	oligogalacturonide lyase [EC:4.2.2.6]
	1.2616	1.80201	1.54857	0.609533	1.78014	1.29728	1.56423	1.56801	1.72362	*	K01733	thrC	threonine synthase [EC:4.2.3.1]
	NA	NA	-3.42972	NA	NA	NA	-3.53994	NA	NA		K01734	E4.2.3.3, mgsA	methylglyoxal synthase [EC:4.2.3.3]
	-0.551994	-3.38417	-2.11443	0.112712	1.2666	1.02335	0.832394	0.677523	0.602278		K01735	aroB	3-dehydroquinate synthase [EC:4.2.3.4]
	1.41208	0.753063	0.948807	0.324421	0.890393	0.69587	0.429415	0.19749	0.699051		K01736	aroC	chorismate synthase [EC:4.2.3.5]
	1.20871	1.41568	1.23732	-1.68693	1.06165	0.573771	0.46208	-0.349292	0.0400802		K01737	queD, ptpS, PTS	6-pyruvoyltetrahydropterin/6-carboxytetrahydropterin synthase [EC:4.2.3.12 4.1.2.50]
	-3.46941	-3.70669	-3.55066	0.174387	0.636371	0.876271	0.491945	-0.140634	-0.294358		K01738	cysK	cysteine synthase A [EC:2.5.1.47]
	-1.97046	-3.76971	-5.04298	0.120545	1.74583	0.997179	1.11254	2.09212	1.85145	*	K01739	metB	cystathionine gamma-synthase [EC:2.5.1.48]
	NA	NA	-3.8008	-2.93486	NA	NA	-4.05755	NA	NA		K01740	E2.5.1.49, metY	O-acetylhomoserine (thiol)-lyase [EC:2.5.1.49]
	2.10672	-3.33437	-4.52151	6.50605	4.29776	3.42815	5.46436	6.61248	6.41892	*	K01741	E4.2.99.18	DNA-(apurinic or apyrimidinic site) lyase [EC:4.2.99.18]
	NA	NA	-2.03179	NA	NA	NA	NA	NA	NA		K01744	aspA	aspartate ammonia-lyase [EC:4.3.1.1]
	-3.17853	-7.71775	-2.01518	-0.492071	-0.658879	-1.51952	0.266742	0.693661	1.39423		K01745	hutH, HAL	histidine ammonia-lyase [EC:4.3.1.3]
	NA	NA	NA	NA	NA	NA	NA	NA	NA		K01746	E4.3.1.4	formiminotetrahydrofolate cyclodeaminase [EC:4.3.1.4]
	0.464758	0.799578	0.555933	0.914131	1.50808	1.55095	1.22408	1.04804	1.07872		K01749	hemC, HMBS	hydroxymethylbilane synthase [EC:2.5.1.61]
	-1.19664	-2.40548	-2.36524	1.06379	1.94457	1.28696	1.99842	2.00493	1.64295	*	K01750	E4.3.1.12, ocd	ornithine cyclodeaminase [EC:4.3.1.12]
	NA	NA	NA	NA	NA	NA	NA	NA	NA		K01751	E4.3.1.15	diaminopropionate ammonia-lyase [EC:4.3.1.15]
	-7.77211	NA	-3.85534	NA	NA	NA	-4.54794	NA	NA		K01752	E4.3.1.17, sdaA	L-serine dehydratase [EC:4.3.1.17]
	NA	NA	NA	NA	NA	NA	NA	NA	NA		K01753	dsdA	D-serine dehydratase [EC:4.3.1.18]
	-2.95228	-3.41701	-2.31019	0.517146	0.854054	1.12903	1.01637	0.965789	1.01397		K01754	E4.3.1.19, ilvA, tdcB	threonine dehydratase [EC:4.3.1.19]
	1.1341	1.47628	1.27296	0.71939	1.24524	1.7526	0.744333	0.877475	0.757316	*	K01755	argH, ASL	argininosuccinate lyase [EC:4.3.2.1]
	1.36007	1.48808	1.08598	0.465481	1.05478	0.557833	0.631432	-0.490877	0.016308		K01756	purB, ADSL	adenylosuccinate lyase [EC:4.3.2.2]
	NA	NA	-1.08833	NA	NA	NA	NA	NA	NA		K01758	E4.4.1.1	cystathionine gamma-lyase [EC:4.4.1.1]
	-7.79218	NA	-5.11982	-3.70449	NA	NA	-6.25056	NA	NA		K01759	E4.4.1.5, GLO1, gloA	lactoylglutathione lyase [EC:4.4.1.5]
	NA	NA	-2.70759	NA	NA	NA	-2.50781	NA	NA		K01760	metC	cystathionine beta-lyase [EC:4.4.1.8]
	NA	NA	-0.84803	NA	NA	NA	NA	NA	NA		K01761	E4.4.1.11	methionine-gamma-lyase [EC:4.4.1.11]
	NA	NA	NA	NA	NA	NA	NA	NA	NA		K01766	csdA	cysteine sulfinate desulfinase [EC:4.4.1.-]
	-8.47331	NA	-2.25573	NA	NA	NA	NA	NA	NA		K01768	E4.6.1.1	adenylate cyclase [EC:4.6.1.1]
	0.803106	1.04372	0.800682	-2.55327	NA	NA	-3.75353	NA	-3.23175		K01770	ispF	2-C-methyl-D-erythritol 2,4-cyclodiphosphate synthase [EC:4.6.1.12]
	NA	NA	NA	NA	NA	NA	NA	NA	NA		K01771	E4.6.1.13, plc	1-phosphatidylinositol phosphodiesterase [EC:4.6.1.13]
	0.101334	0.983258	0.454949	-2.0363	NA	NA	-4.15609	NA	-3.71712		K01772	hemH, FECH	ferrochelatase [EC:4.99.1.1]
	0.365567	0.191307	0.581802	-2.93359	NA	NA	-4.96908	NA	-3.53755		K01775	alr	alanine racemase [EC:5.1.1.1]
	0.587695	1.22777	0.865641	-2.33865	NA	NA	-4.30054	NA	-2.895		K01776	E5.1.1.3, murI	glutamate racemase [EC:5.1.1.3]
	-3.07802	NA	NA	NA	NA	NA	NA	-3.67794	-3.16501		K01777	E5.1.1.4	proline racemase [EC:5.1.1.4]
	0.0213121	0.107468	0.43404	-3.12451	NA	NA	-4.52132	NA	-3.95745		K01778	dapF	diaminopimelate epimerase [EC:5.1.1.7]
	NA	NA	-4.9606	-5.30834	NA	NA	NA	NA	NA		K01779	E5.1.1.13	aspartate racemase [EC:5.1.1.13]
	-6.94339	NA	-3.19969	-2.61395	NA	NA	-5.26363	NA	NA		K01782	fadJ	3-hydroxyacyl-CoA dehydrogenase / enoyl-CoA hydratase / 3-hydroxybutyryl-CoA epimerase [EC:1.1.1.35 4.2.1.17 5.1.2.3]
	0.28754	0.47992	0.495323	-2.9487	NA	NA	-4.00064	NA	-3.82935		K01783	rpe, RPE	ribulose-phosphate 3-epimerase [EC:5.1.3.1]
	0.177355	-0.0249517	0.503411	1.06993	0.205122	-0.248475	0.607155	0.949554	1.01715		K01784	galE, GALE	UDP-glucose 4-epimerase [EC:5.1.3.2]
	NA	NA	-6.53159	-4.80466	NA	NA	-5.45945	NA	NA		K01785	E5.1.3.3, galM	aldose 1-epimerase [EC:5.1.3.3]
	-7.22173	NA	-4.83376	NA	NA	NA	-2.99366	NA	NA		K01786	araD	L-ribulose-5-phosphate 4-epimerase [EC:5.1.3.4]
	NA	NA	NA	NA	NA	NA	NA	NA	NA		K01787	RENBP	N-acylglucosamine 2-epimerase [EC:5.1.3.8]
	NA	NA	-4.6026	NA	NA	NA	NA	NA	NA		K01788	nanE	N-acylglucosamine-6-phosphate 2-epimerase [EC:5.1.3.9]
	0.306052	0.79948	0.318623	0.881403	-0.214666	-0.223821	1.199	0.931997	0.587009		K01790	rfbC, rmlC	dTDP-4-dehydrorhamnose 3,5-epimerase [EC:5.1.3.13]
	0.959563	-1.29494	0.676754	-1.01445	-7.88414	-6.61739	NA	-5.76889	-3.53523		K01791	wecB	UDP-N-acetylglucosamine 2-epimerase [EC:5.1.3.14]
	NA	NA	-7.81419	NA	NA	NA	NA	NA	NA		K01792	E5.1.3.15	glucose-6-phosphate 1-epimerase [EC:5.1.3.15]
	NA	NA	-4.76322	-0.0857777	NA	NA	1.93118	NA	0.305063	*	K01795	E5.1.3.-
	NA	NA	-6.68937	-3.14931	NA	NA	NA	NA	NA		K01796	E5.1.99.4, AMACR, mcr	alpha-methylacyl-CoA racemase [EC:5.1.99.4]
	-2.49258	NA	-3.60409	-2.02071	-3.68213	-4.03968	-1.58098	-2.99158	-1.27946		K01797	E5.1.99.-
	NA	NA	-1.22732	NA	NA	NA	NA	NA	NA		K01798	E5.1.-.-
	-5.1624	NA	-2.36774	-3.81019	1.57593	2.42184	3.35697	-1.67701	0.441746	*	K01799	nicE, maiA	maleate isomerase [EC:5.2.1.1]
	NA	NA	NA	NA	NA	NA	NA	NA	NA		K01800	maiA, GSTZ1	maleylacetoacetate isomerase [EC:5.2.1.2]
	NA	NA	NA	NA	NA	NA	NA	NA	NA		K01801	nagL	maleylpyruvate isomerase [EC:5.2.1.4]
	0.908373	-6.72154	-1.1341	2.16497	-0.181766	0.200556	0.738176	1.87518	1.8001	*	K01802	E5.2.1.8	peptidylprolyl isomerase [EC:5.2.1.8]
	0.15525	0.864385	0.261492	0.0859776	0.779343	0.444235	0.838977	0.730711	0.764416		K01803	TPI, tpiA	triosephosphate isomerase (TIM) [EC:5.3.1.1]
	-9.10526	NA	-5.57561	NA	NA	NA	-1.51909	NA	NA		K01804	araA	L-arabinose isomerase [EC:5.3.1.4]
	-2.2902	NA	-2.72029	-4.95536	-1.85558	-1.85582	0.589176	1.99933	1.01332	*	K01805	xylA	xylose isomerase [EC:5.3.1.5]
	-1.50574	-3.17324	-2.25961	0.937323	1.2718	1.55826	1.15436	1.26511	1.33363		K01807	rpiA	ribose 5-phosphate isomerase A [EC:5.3.1.6]
	1.19608	0.657249	1.10064	-0.834902	NA	NA	-5.03598	NA	-2.96881		K01808	rpiB	ribose 5-phosphate isomerase B [EC:5.3.1.6]
	-6.39277	NA	-4.00448	NA	NA	NA	NA	NA	NA		K01809	E5.3.1.8, manA	mannose-6-phosphate isomerase [EC:5.3.1.8]
	-1.0448	1.09854	-0.0143856	-6.15508	NA	NA	NA	NA	NA		K01810	GPI, pgi	glucose-6-phosphate isomerase [EC:5.3.1.9]
	-3.19357	NA	-3.66431	-3.45691	-0.191061	0.0886689	1.90551	3.92887	3.04894	*	K01811	yicI	alpha-D-xyloside xylohydrolase [EC:3.2.1.177]
	-4.80514	NA	-4.77741	NA	NA	NA	-4.2265	-3.56258	-2.58138		K01812	uxaC	glucuronate isomerase [EC:5.3.1.12]
	NA	NA	-4.34846	NA	NA	NA	NA	NA	NA		K01813	rhaA	L-rhamnose isomerase [EC:5.3.1.14]
	0.277795	0.98923	0.770532	0.774001	0.864252	0.606138	0.492901	0.28972	-0.101461		K01814	hisA	phosphoribosylformimino-5-aminoimidazole carboxamide ribotide isomerase [EC:5.3.1.16]
	NA	NA	-7.90702	-4.56371	NA	NA	NA	NA	NA		K01815	kduI	4-deoxy-L-threo-5-hexosulose-uronate ketol-isomerase [EC:5.3.1.17]
	-8.66407	NA	-5.38015	NA	NA	NA	-3.99385	NA	NA		K01816	E5.3.1.22, gip	hydroxypyruvate isomerase [EC:5.3.1.22]
	0.649299	0.977927	0.790845	0.452491	0.965996	0.89608	1.21771	0.836028	0.683298		K01817	trpF	phosphoribosylanthranilate isomerase [EC:5.3.1.24]
	-3.98813	NA	-2.74505	NA	NA	NA	NA	0.518446	-3.51082		K01818	fucI	L-fucose isomerase [EC:5.3.1.25]
	NA	NA	NA	NA	NA	NA	NA	NA	NA		K01820	E5.3.1.-
	-0.597992	0.387128	0.00471036	-7.23197	NA	NA	-6.61032	NA	NA		K01821	praC, xylH	4-oxalocrotonate tautomerase [EC:5.3.2.6]
	-0.854919	-2.673	-1.61812	1.53003	1.72758	1.11901	1.83557	1.73486	1.86821	*	K01823	idi, IDI	isopentenyl-diphosphate delta-isomerase [EC:5.3.3.2]
	NA	NA	-6.87555	NA	NA	NA	-4.49469	NA	NA		K01825	fadB	3-hydroxyacyl-CoA dehydrogenase / enoyl-CoA hydratase / 3-hydroxybutyryl-CoA epimerase / enoyl-CoA isomerase [EC:1.1.1.35 4.2.1.17 5.1.2.3 5.3.3.8]
	NA	NA	NA	NA	NA	NA	NA	NA	NA		K01826	hpaF, hpcD	5-carboxymethyl-2-hydroxymuconate isomerase [EC:5.3.3.10]
	NA	NA	NA	NA	NA	NA	NA	NA	NA		K01829	E5.3.4.1	protein disulfide-isomerase [EC:5.3.4.1]
	-7.12774	0.502595	-0.338637	-5.62598	-7.09326	-8.7273	-4.10822	-3.57409	-1.85285		K01834	PGAM, gpmA	2,3-bisphosphoglycerate-dependent phosphoglycerate mutase [EC:5.4.2.11]
	NA	NA	-5.46257	NA	NA	NA	NA	NA	-8.5614		K01835	pgm	phosphoglucomutase [EC:5.4.2.2]
	NA	-2.85356	NA	NA	0.0741449	0.28406	0.578244	-2.56976	-1.1753		K01838	pgmB	beta-phosphoglucomutase [EC:5.4.2.6]
	-7.27001	NA	-2.28195	-5.40468	NA	NA	-4.20159	NA	NA		K01839	deoB	phosphopentomutase [EC:5.4.2.7]
	-2.79784	-5.51316	-3.63085	0.990086	NA	-3.48183	-3.72388	-3.70142	-3.13503		K01840	manB	phosphomannomutase [EC:5.4.2.8]
	NA	NA	NA	NA	NA	NA	NA	NA	NA		K01841	pepM	phosphoenolpyruvate phosphomutase [EC:5.4.2.9]
	1.80132	2.91948	2.16493	-1.96936	NA	NA	NA	NA	-3.82553	*	K01843	kamA	lysine 2,3-aminomutase [EC:5.4.3.2]
	NA	NA	-0.0870208	NA	NA	NA	NA	NA	NA		K01844	kamD	beta-lysine 5,6-aminomutase alpha subunit [EC:5.4.3.3]
	1.06433	1.50605	1.34064	0.949695	1.46826	1.13724	1.38817	2.05695	1.77347	*	K01845	hemL	glutamate-1-semialdehyde 2,1-aminomutase [EC:5.4.3.8]
	NA	NA	-2.55691	NA	NA	NA	NA	NA	NA		K01846	E5.4.99.1	methylaspartate mutase [EC:5.4.99.1]
	NA	NA	-5.5143	-2.85129	NA	NA	NA	NA	NA		K01847	MUT	methylmalonyl-CoA mutase [EC:5.4.99.2]
	0.0549566	-0.400979	1.81845	1.40331	4.52536	3.67173	3.82732	3.50208	3.81858	*	K01848	E5.4.99.2A, mcmA1	methylmalonyl-CoA mutase, N-terminal domain [EC:5.4.99.2]
	-0.415049	-0.253523	1.07559	1.46121	3.89901	3.89249	4.0238	3.42731	3.74558	*	K01849	E5.4.99.2B, mcmA2	methylmalonyl-CoA mutase, C-terminal domain [EC:5.4.99.2]
	NA	NA	NA	1.97975	NA	NA	NA	NA	NA	*	K01852	E5.4.99.7, LSS, ERG7	lanosterol synthase [EC:5.4.99.7]
	-3.08878	3.6715	0.465045	NA	NA	NA	NA	NA	-4.26783	*	K01854	glf	UDP-galactopyranose mutase [EC:5.4.99.9]
	NA	NA	-5.9433	NA	NA	NA	NA	NA	NA		K01856	catB	muconate cycloisomerase [EC:5.5.1.1]
	NA	NA	NA	NA	NA	NA	NA	NA	NA		K01857	pcaB	3-carboxy-cis,cis-muconate cycloisomerase [EC:5.5.1.2]
	3.02871	3.56341	3.28992	2.88095	4.36119	4.6917	4.22452	3.52152	3.50571	*	K01858	E5.5.1.4, INO1	myo-inositol-1-phosphate synthase [EC:5.5.1.4]
	NA	NA	-1.65212	NA	NA	NA	NA	NA	NA		K01865	E5.-.-.-
	1.06769	0.886631	0.965616	1.3212	0.930093	0.74926	0.903718	0.919351	1.03588		K01866	YARS, tyrS	tyrosyl-tRNA synthetase [EC:6.1.1.1]
	0.655485	1.04349	0.815324	0.693773	0.937708	0.658609	1.05787	0.841684	1.04203		K01867	WARS, trpS	tryptophanyl-tRNA synthetase [EC:6.1.1.2]
	0.45712	1.55571	1.06705	0.705184	1.77536	1.49198	1.24385	1.72668	1.61469	*	K01868	TARS, thrS	threonyl-tRNA synthetase [EC:6.1.1.3]
	1.52241	2.15291	1.9474	0.790239	2.54128	2.74379	1.9182	2.013	2.22421	*	K01869	LARS, leuS	leucyl-tRNA synthetase [EC:6.1.1.4]
	0.871235	2.41277	1.84891	1.07329	2.60687	1.61026	1.46701	1.84506	2.04521	*	K01870	IARS, ileS	isoleucyl-tRNA synthetase [EC:6.1.1.5]
	1.16057	1.69896	1.59374	0.889599	1.72445	1.23963	1.10586	1.44228	1.77996	*	K01872	AARS, alaS	alanyl-tRNA synthetase [EC:6.1.1.7]
	2.18025	1.94313	1.80508	1.09848	1.84833	1.55713	1.56437	1.41893	1.8301	*	K01873	VARS, valS	valyl-tRNA synthetase [EC:6.1.1.9]
	1.03062	1.63139	1.21412	0.880588	1.42993	1.29428	1.02595	1.3506	1.40251		K01874	MARS, metG	methionyl-tRNA synthetase [EC:6.1.1.10]
	0.817768	0.808183	0.887949	0.879116	1.24839	1.54278	1.11898	1.40492	1.27176		K01875	SARS, serS	seryl-tRNA synthetase [EC:6.1.1.11]
	0.777737	1.0909	1.0321	0.793629	1.1742	1.18328	1.04145	1.18995	1.20326		K01876	DARS, aspS	aspartyl-tRNA synthetase [EC:6.1.1.12]
	1.73299	1.40193	1.03982	-3.03334	NA	NA	-4.40118	NA	-2.99044	*	K01878	glyQ	glycyl-tRNA synthetase alpha chain [EC:6.1.1.14]
	0.832405	2.11261	1.40952	-2.68784	NA	NA	-2.85021	NA	-2.39901	*	K01879	glyS	glycyl-tRNA synthetase beta chain [EC:6.1.1.14]
	-0.070812	-1.49656	0.454021	2.34965	3.10766	3.06391	2.69121	3.03475	3.00222	*	K01880	GARS, glyS1	glycyl-tRNA synthetase [EC:6.1.1.14]
	1.23033	1.18156	1.29041	0.924606	1.68445	1.75452	0.946985	1.16674	1.20892	*	K01881	PARS, proS	prolyl-tRNA synthetase [EC:6.1.1.15]
	1.35672	1.19993	1.30784	1.13799	1.50413	1.24679	1.17068	1.33351	1.31828		K01883	CARS, cysS	cysteinyl-tRNA synthetase [EC:6.1.1.16]
	1.35576	NA	2.73131	NA	NA	-0.587794	-0.677411	3.0072	1.5199	*	K01884	cysS1	cysteinyl-tRNA synthetase, unknown class [EC:6.1.1.16]
	0.245312	1.06277	0.807298	0.611068	1.80343	1.65001	1.17514	1.34917	1.31284	*	K01885	EARS, gltX	glutamyl-tRNA synthetase [EC:6.1.1.17]
	-8.14956	NA	-3.57824	-3.224	NA	NA	-6.09508	NA	NA		K01886	QARS, glnS	glutaminyl-tRNA synthetase [EC:6.1.1.18]
	0.581755	1.02148	0.930835	0.592696	1.50812	1.05841	1.32444	1.35989	1.52351		K01887	RARS, argS	arginyl-tRNA synthetase [EC:6.1.1.19]
	0.895559	0.934185	0.976312	0.683002	1.39707	1.02577	1.05809	0.96487	1.16779		K01889	FARSA, pheS	phenylalanyl-tRNA synthetase alpha chain [EC:6.1.1.20]
	0.585118	1.4451	1.17404	0.967769	1.70396	1.64989	1.00606	1.2489	1.2785	*	K01890	FARSB, pheT	phenylalanyl-tRNA synthetase beta chain [EC:6.1.1.20]
	0.832366	1.27665	0.949916	0.669988	0.587762	0.539765	0.963239	0.98041	1.11093		K01892	HARS, hisS	histidyl-tRNA synthetase [EC:6.1.1.21]
	0.32334	-3.05584	-0.605239	2.54064	0.46654	0.0228982	1.33276	2.40171	2.00968	*	K01893	NARS, asnS	asparaginyl-tRNA synthetase [EC:6.1.1.22]
	NA	NA	NA	NA	NA	NA	NA	NA	NA		K01894	gluQ	glutamyl-Q tRNA(Asp) synthetase [EC:6.1.1.-]
	1.43197	2.56346	1.95055	2.44504	2.75197	2.40705	2.17714	1.99322	2.50133	*	K01895	ACSS, acs	acetyl-CoA synthetase [EC:6.2.1.1]
	NA	NA	NA	NA	NA	NA	NA	NA	NA		K01896	ACSM	medium-chain acyl-CoA synthetase [EC:6.2.1.2]
	-0.181255	0.466264	0.377783	1.17573	0.596658	0.576733	0.406863	-0.171931	-0.0353309		K01897	ACSL, fadD	long-chain acyl-CoA synthetase [EC:6.2.1.3]
	0.479337	1.63152	1.03587	0.937134	1.88016	1.50343	1.68477	1.4562	1.56034	*	K01902	sucD	succinyl-CoA synthetase alpha subunit [EC:6.2.1.5]
	0.56675	1.34108	0.977339	1.09534	1.80948	1.68301	1.47933	1.62915	1.57671	*	K01903	sucC	succinyl-CoA synthetase beta subunit [EC:6.2.1.5]
	NA	NA	NA	NA	NA	NA	NA	NA	NA		K01904	E6.2.1.12	4-coumarate--CoA ligase [EC:6.2.1.12]
	4.06822	-0.645959	-0.0949536	5.1357	2.46572	2.28604	3.45211	4.85312	4.16981	*	K01905	E6.2.1.13	acetyl-CoA synthetase (ADP-forming) [EC:6.2.1.13]
	4.23602	4.87677	4.06745	0.341462	NA	NA	NA	NA	NA	*	K01906	bioW	6-carboxyhexanoate--CoA ligase [EC:6.2.1.14]
	-3.69195	NA	-0.629398	-2.84174	1.45229	-1.2946	0.673378	1.55929	2.16844	*	K01907	AACS, acsA	acetoacetyl-CoA synthetase [EC:6.2.1.16]
	NA	NA	NA	-1.95391	NA	NA	-3.39642	-7.56741	NA		K01908	E6.2.1.17, prpE	propionyl-CoA synthetase [EC:6.2.1.17]
	NA	NA	NA	NA	NA	NA	NA	NA	NA		K01909	mbtM	long-chain-fatty-acid--[acyl-carrier-protein] ligase [EC:6.2.1.20]
	NA	NA	NA	NA	NA	NA	NA	NA	NA		K01910	citC	[citrate (pro-3S)-lyase] ligase [EC:6.2.1.22]
	NA	NA	-5.92342	NA	NA	NA	-3.12219	NA	NA		K01911	menE	O-succinylbenzoic acid--CoA ligase [EC:6.2.1.26]
	2.37759	NA	0.60816	-1.72977	-1.65824	-8.15199	1.14488	-2.64079	-2.00938	*	K01912	paaK	phenylacetate-CoA ligase [EC:6.2.1.30]
	NA	NA	NA	NA	NA	NA	NA	NA	NA		K01914	asnA	aspartate--ammonia ligase [EC:6.3.1.1]
	0.629869	0.425022	0.42745	0.628457	1.3686	1.41773	0.970282	0.423939	0.66924		K01915	glnA	glutamine synthetase [EC:6.3.1.2]
	-1.287	-2.30051	-1.47419	1.19759	1.21442	0.993293	1.513	1.57768	1.53256		K01916	nadE	NAD+ synthase [EC:6.3.1.5]
	NA	NA	-4.60055	NA	NA	NA	NA	NA	NA		K01917	E6.3.1.8	glutathionylspermidine synthase [EC:6.3.1.8]
	1.04906	1.30649	1.2049	-1.97907	NA	NA	-4.96781	NA	-3.5455		K01918	panC	pantoate--beta-alanine ligase [EC:6.3.2.1]
	NA	NA	-5.79003	NA	NA	NA	-5.19344	NA	NA		K01919	gshA	glutamate--cysteine ligase [EC:6.3.2.2]
	NA	NA	-4.621	-4.72977	NA	NA	-7.35289	NA	NA		K01920	E6.3.2.3, gshB	glutathione synthase [EC:6.3.2.3]
	-0.105685	0.560929	0.458341	-2.68164	NA	NA	-4.53013	NA	-3.98184		K01921	ddl	D-alanine-D-alanine ligase [EC:6.3.2.4]
	NA	NA	NA	NA	NA	NA	NA	NA	NA		K01922	PPCS, coaB	phosphopantothenate-cysteine ligase [EC:6.3.2.5]
	0.256386	0.562135	0.486103	0.255655	0.620165	0.881168	0.225023	-1.33658	-0.894624		K01923	purC	phosphoribosylaminoimidazole-succinocarboxamide synthase [EC:6.3.2.6]
	0.537448	1.76688	1.14968	-2.54993	NA	NA	-3.67954	NA	-3.22529	*	K01924	murC	UDP-N-acetylmuramate--alanine ligase [EC:6.3.2.8]
	0.399735	1.105	0.993811	-2.56682	NA	NA	-4.54928	NA	-3.51105		K01925	murD	UDP-N-acetylmuramoylalanine--D-glutamate ligase [EC:6.3.2.9]
	-0.0750655	NA	-0.332307	NA	NA	NA	-3.81752	NA	NA		K01926	rex	redox-sensing transcriptional repressor
	0.934026	1.49749	1.11312	-3.32856	NA	NA	-3.83397	NA	-2.88204		K01928	murE	UDP-N-acetylmuramoyl-L-alanyl-D-glutamate--2,6-diaminopimelate ligase [EC:6.3.2.13]
	0.654245	1.07096	0.802108	-2.91088	NA	NA	-5.01865	NA	-3.19288		K01929	murF	UDP-N-acetylmuramoyl-tripeptide--D-alanyl-D-alanine ligase [EC:6.3.2.10]
	0.591471	1.18903	1.11199	0.608849	0.64762	0.959604	0.297268	-1.13369	-0.975953		K01933	purM	phosphoribosylformylglycinamidine cyclo-ligase [EC:6.3.3.1]
	0.54907	0.605629	0.405569	0.912535	1.28532	0.890942	1.46475	1.32816	1.26341		K01934	E6.3.3.2	5-formyltetrahydrofolate cyclo-ligase [EC:6.3.3.2]
	0.0666575	0.851008	0.582505	-2.79088	NA	NA	-3.55567	NA	-3.29563		K01935	bioD	dethiobiotin synthetase [EC:6.3.3.3]
	0.741858	1.31938	1.43397	0.916227	1.79213	1.90504	1.21423	1.30578	1.39018	*	K01937	E6.3.4.2, pyrG	CTP synthase [EC:6.3.4.2]
	1.68949	NA	-0.0898703	NA	NA	NA	-2.74367	NA	-2.15261	*	K01938	fhs	formate--tetrahydrofolate ligase [EC:6.3.4.3]
	-0.0336336	1.18139	1.02824	0.0224083	1.05433	0.684811	0.661589	-0.693102	-0.135617		K01939	E6.3.4.4, purA	adenylosuccinate synthase [EC:6.3.4.4]
	1.84346	1.78448	1.38971	1.08413	1.38169	1.11671	1.01593	0.892714	1.08148	*	K01940	E6.3.4.5, argG	argininosuccinate synthase [EC:6.3.4.5]
	NA	NA	-7.12846	-2.07885	NA	NA	-1.68018	NA	NA		K01941	E6.3.4.6	urea carboxylase [EC:6.3.4.6]
	0.95422	1.36673	0.786613	0.308576	1.15069	1.59989	0.195876	-0.756419	-0.430264		K01945	purD	phosphoribosylamine--glycine ligase [EC:6.3.4.13]
	1.82603	2.87445	2.49969	-0.81792	NA	NA	-3.16477	NA	-1.91941	*	K01950	E6.3.5.1, NADSYN1, QNS1, nadE	NAD+ synthase (glutamine-hydrolysing) [EC:6.3.5.1]
	0.792459	1.11959	0.928347	0.361549	1.41371	1.79204	1.20311	0.921819	0.886631	*	K01951	guaA, GMPS	GMP synthase (glutamine-hydrolysing) [EC:6.3.5.2]
	1.20722	1.81152	1.79059	0.170672	1.04308	0.843234	0.16893	-1.24477	-0.165448	*	K01952	purL, PFAS	phosphoribosylformylglycinamidine synthase [EC:6.3.5.3]
	1.22893	-0.950432	1.62516	0.254517	-3.85192	-3.28269	-1.11943	-0.827395	0.0130166		K01953	asnB, ASNS	asparagine synthase (glutamine-hydrolysing) [EC:6.3.5.4]
	2.00979	2.47169	2.15288	0.926366	1.81674	1.86221	1.10363	1.35629	1.33083	*	K01955	carB, CPA2	carbamoyl-phosphate synthase large subunit [EC:6.3.5.5]
	0.532957	1.17053	0.991775	0.788065	0.920294	0.823781	0.724546	0.84215	0.536564		K01956	carA, CPA1	carbamoyl-phosphate synthase small subunit [EC:6.3.5.5]
	1.85087	NA	-0.451253	NA	NA	NA	NA	NA	NA	*	K01958	PC, pyc	pyruvate carboxylase [EC:6.4.1.1]
	4.38744	5.1246	5.15547	1.48082	NA	NA	NA	NA	1.67574	*	K01959	E6.4.1.1A, pycA	pyruvate carboxylase subunit A [EC:6.4.1.1]
	4.58077	4.97557	4.56992	1.24873	NA	NA	NA	NA	1.4732	*	K01960	E6.4.1.1B, pycB	pyruvate carboxylase subunit B [EC:6.4.1.1]
	1.15748	1.03448	1.08218	-2.60757	NA	NA	-5.79145	NA	-3.06648		K01961	accC	acetyl-CoA carboxylase, biotin carboxylase subunit [EC:6.4.1.2 6.3.4.14]
	0.362593	0.796171	0.661787	-3.48357	NA	NA	NA	NA	-2.94001		K01962	accA	acetyl-CoA carboxylase carboxyl transferase subunit alpha [EC:6.4.1.2]
	0.338797	1.2758	1.32743	-2.5592	NA	NA	NA	NA	-3.91288		K01963	accD	acetyl-CoA carboxylase carboxyl transferase subunit beta [EC:6.4.1.2]
	-1.96928	3.67008	-0.490051	NA	8.11196	7.92969	7.34949	5.37058	5.63678	*	K01964	K01964	acetyl-CoA/propionyl-CoA carboxylase [EC:6.4.1.2 6.4.1.3]
	NA	NA	-5.1528	NA	NA	NA	NA	NA	NA		K01965	PCCA, pccA	propionyl-CoA carboxylase alpha chain [EC:6.4.1.3]
	-4.95485	NA	-0.71401	-3.10227	NA	NA	NA	NA	-7.4082		K01966	PCCB, pccB	propionyl-CoA carboxylase beta chain [EC:6.4.1.3]
	NA	NA	-3.15945	-1.10827	NA	NA	-5.57682	NA	NA		K01968	E6.4.1.4A	3-methylcrotonyl-CoA carboxylase alpha subunit [EC:6.4.1.4]
	-6.07681	NA	-2.06699	-2.75413	NA	NA	NA	NA	NA		K01969	E6.4.1.4B	3-methylcrotonyl-CoA carboxylase beta subunit [EC:6.4.1.4]
	NA	NA	NA	NA	NA	NA	NA	NA	NA		K01970	E6.4.-.-
	-2.63721	NA	-1.9146	-4.67669	NA	NA	-3.44391	-7.29313	-3.74666		K01971	E6.5.1.1, lig	DNA ligase (ATP) [EC:6.5.1.1]
	-0.834192	1.30749	0.898381	-4.60882	-10.8979	NA	-4.88383	NA	-3.19669		K01972	E6.5.1.2, ligA, ligB	DNA ligase (NAD+) [EC:6.5.1.2]
	2.57455	-0.0328508	1.27707	3.47004	4.09367	3.9426	3.95336	3.95515	3.88514	*	K01974	RTCA, rtcA	RNA 3'-terminal phosphate cyclase (ATP) [EC:6.5.1.4]
	1.63948	0.829545	1.16934	1.78517	1.78113	2.23777	2.12369	1.7726	1.90681	*	K01975	ligT	2'-5' RNA ligase [EC:6.5.1.-]
	NA	NA	NA	NA	NA	NA	NA	NA	NA		K01977	16SrRNA, rrs	16S ribosomal RNA
	NA	NA	NA	NA	NA	NA	NA	NA	NA		K01978	rnpB	M1 RNA
	NA	NA	NA	NA	NA	NA	NA	NA	NA		K01980	23SrRNA, rrl	23S ribosomal RNA
	NA	NA	NA	NA	NA	NA	NA	NA	NA		K01983	ffs	SRP RNA
	NA	NA	NA	NA	NA	NA	NA	NA	NA		K01985	5SrRNA, rrf	5S ribosomal RNA
	0.131532	NA	-0.511599	NA	NA	NA	NA	NA	NA		K01989	ABC.X4.S	putative ABC transport system substrate-binding protein
	-2.09102	-3.52342	-3.03722	0.0998046	0.872738	0.966586	0.682023	0.467145	0.614076		K01990	ABC-2.A	ABC-2 type transport system ATP-binding protein
	-7.84135	-3.85829	-4.94781	-3.48025	NA	NA	NA	NA	NA		K01991	ABC-2.OM, wza	polysaccharide export outer membrane protein
	-2.43723	-7.73744	-2.2447	-0.596657	-1.43302	-2.47593	-1.00399	0.13685	0.00668972		K01992	ABC-2.P	ABC-2 type transport system permease protein
	NA	NA	-6.28982	NA	NA	NA	NA	NA	NA		K01993	ABC-2.TX	HlyD family secretion protein
	NA	NA	NA	NA	NA	NA	NA	NA	NA		K01994	gerE	LuxR family transcriptional regulator, transcriptional regulator of spore coat protein
	0.139724	-5.73788	-1.09055	1.92895	-3.07205	-2.17048	-1.6767	-0.937403	-0.59175	*	K01995	livG	branched-chain amino acid transport system ATP-binding protein
	-0.185351	-5.58233	-1.1708	1.5639	-4.06546	-3.38519	-1.54365	-1.34657	-0.647228		K01996	livF	branched-chain amino acid transport system ATP-binding protein
	-0.0720381	-4.49623	-1.1068	1.6281	-3.87927	-2.99507	-1.78948	-1.23679	-0.777989		K01997	livH	branched-chain amino acid transport system permease protein
	-0.11995	-4.6524	-1.26797	1.2696	-2.88412	-2.75206	-1.60074	-1.09427	-0.719651		K01998	livM	branched-chain amino acid transport system permease protein
	-0.72123	-5.01714	-1.49822	1.12035	-3.30138	-2.8952	-2.01942	-1.44817	-1.12066		K01999	livK	branched-chain amino acid transport system substrate-binding protein
	NA	NA	NA	NA	NA	NA	NA	NA	NA		K02000	proV	glycine betaine/proline transport system ATP-binding protein [EC:3.6.3.32]
	NA	NA	-9.19557	NA	NA	NA	NA	NA	NA		K02001	proW	glycine betaine/proline transport system permease protein
	NA	NA	NA	-4.21307	NA	NA	-7.90161	NA	NA		K02002	proX	glycine betaine/proline transport system substrate-binding protein
	-1.94763	-4.57574	-1.92211	-0.501774	-0.878403	-0.956833	-0.72841	-0.531961	-0.678865		K02003	ABC.CD.A	putative ABC transport system ATP-binding protein
	-0.981669	-4.68669	-1.62389	0.0350759	-0.363626	-0.346729	-0.396572	-0.6614	-0.755819		K02004	ABC.CD.P	putative ABC transport system permease protein
	-6.36584	NA	-1.2543	NA	NA	NA	-5.02837	NA	-2.92908		K02005	ABC.CD.TX	HlyD family secretion protein
	2.39621	0.261538	1.13164	NA	-7.13836	NA	NA	-4.51338	-4.40596	*	K02006	cbiO	cobalt/nickel transport system ATP-binding protein
	2.48592	0.364902	1.33484	1.71204	-7.1754	-3.15657	-2.88515	-3.35206	-2.86284	*	K02007	cbiM	cobalt/nickel transport system permease protein
	1.08047	-0.309011	0.593195	NA	NA	NA	NA	NA	NA		K02008	cbiQ	cobalt/nickel transport system permease protein
	0.809585	-5.24843	-0.954757	NA	-6.52667	-2.19142	-2.47593	-2.78343	-2.41072		K02009	cbiN	cobalt/nickel transport protein
	-4.50471	-8.2398	-4.41467	-4.92337	NA	NA	-4.0533	-6.21082	-5.53384		K02010	afuC, fbpC	iron(III) transport system ATP-binding protein [EC:3.6.3.30]
	-4.85423	NA	-3.59918	-4.31733	NA	NA	NA	NA	NA		K02011	afuB, fbpB	iron(III) transport system permease protein
	-5.21553	NA	-3.79936	-4.12035	NA	NA	-7.23263	NA	NA		K02012	afuA, fbpA	iron(III) transport system substrate-binding protein
	-1.45893	-4.24719	-1.44404	-3.08036	-0.316409	-0.121731	-0.364877	-0.567197	-0.478699		K02013	ABC.FEV.A	iron complex transport system ATP-binding protein [EC:3.6.3.34]
	0.680377	1.56159	1.19729	-1.7445	NA	NA	-4.90065	NA	-3.63121		K02014	TC.FEV.OM	iron complex outermembrane recepter protein
	-1.59238	-4.74141	-1.95668	-1.09427	-0.679683	-0.599364	-0.762172	-0.642792	-0.709266		K02015	ABC.FEV.P	iron complex transport system permease protein
	-1.63069	-3.51957	-1.87542	-0.494802	-0.567675	-0.895163	-0.362427	-0.469728	-0.611443		K02016	ABC.FEV.S	iron complex transport system substrate-binding protein
	0.571649	1.21315	0.80776	-5.57856	-6.39361	NA	NA	NA	-4.10637		K02017	modC	molybdate transport system ATP-binding protein [EC:3.6.3.29]
	0.781252	0.695552	1.00071	-4.64948	NA	NA	NA	NA	-3.2191		K02018	modB	molybdate transport system permease protein
	-0.195786	2.81905	1.81426	2.0946	1.46549	1.78242	1.24005	0.442447	0.624111	*	K02019	modE	molybdate transport system regulatory protein
	0.501848	0.950312	1.08207	-4.47498	NA	NA	NA	NA	-3.72882		K02020	modA	molybdate transport system substrate-binding protein
	NA	NA	NA	NA	NA	NA	NA	NA	NA		K02021	ABC.MR	putative ABC transport system ATP-binding protein
	-1.42665	NA	-2.35374	NA	NA	NA	NA	NA	NA		K02022	ABC.MR.TX	HlyD family secretion protein
	NA	NA	NA	NA	NA	NA	NA	NA	NA		K02024	lamB	maltoporin
	-3.09903	-5.38064	-1.98916	0.662651	-0.844735	-0.823623	0.186911	0.624424	1.03746		K02025	ABC.MS.P	multiple sugar transport system permease protein
	-3.71066	-6.95863	-3.13057	-0.151853	-1.55718	-1.9281	-0.726614	-0.109328	0.352764		K02026	ABC.MS.P1	multiple sugar transport system permease protein
	-3.8827	-8.97812	-3.62803	-0.626209	-1.91874	-1.85115	-1.21368	-0.579099	-0.0261424		K02027	ABC.MS.S	multiple sugar transport system substrate-binding protein
	-2.4461	-8.67451	-5.22278	-0.31212	NA	NA	-8.63277	-8.57793	-10.7473		K02028	ABC.PA.A	polar amino acid transport system ATP-binding protein [EC:3.6.3.21]
	-2.82883	-8.73923	-5.1487	-0.602392	NA	NA	NA	NA	NA		K02029	ABC.PA.P	polar amino acid transport system permease protein
	-3.29043	-8.7796	-5.77451	-0.103195	NA	NA	NA	NA	NA		K02030	ABC.PA.S	polar amino acid transport system substrate-binding protein
	0.0981321	-0.439413	-0.11406	-0.866276	1.34463	-0.177341	1.14026	0.98617	0.0300302		K02031	ABC.PE.A	peptide/nickel transport system ATP-binding protein
	0.622088	-0.349818	0.132275	0.310375	0.968304	-0.325516	1.15032	1.28161	0.331694		K02032	ABC.PE.A1	peptide/nickel transport system ATP-binding protein
	0.341737	-0.143444	-0.280525	0.773966	0.974326	0.306457	1.28199	1.89145	1.22784	*	K02033	ABC.PE.P	peptide/nickel transport system permease protein
	0.40912	-0.0135581	-0.161701	0.594476	1.11461	0.120558	1.2062	1.83391	1.32542	*	K02034	ABC.PE.P1	peptide/nickel transport system permease protein
	-0.0770238	0.210463	-0.109342	0.921764	-0.966397	-0.692067	0.532135	1.89948	0.841586	*	K02035	ABC.PE.S	peptide/nickel transport system substrate-binding protein
	1.05053	0.429182	0.640279	0.406526	-7.40826	-3.3128	-4.49963	NA	-2.61004		K02036	pstB	phosphate transport system ATP-binding protein [EC:3.6.3.27]
	1.48741	0.183468	0.980783	0.97776	-7.81054	-2.92972	-3.87929	NA	-2.29497		K02037	pstC	phosphate transport system permease protein
	1.0194	0.74143	1.11484	0.743877	-9.11879	-3.2717	-3.78872	NA	-1.96034		K02038	pstA	phosphate transport system permease protein
	0.22099	0.326663	0.583071	0.708978	NA	-4.07104	-3.17643	NA	-3.13424		K02039	phoU	phosphate transport system protein
	0.807778	0.856176	0.487496	0.507767	-8.80422	-2.97947	-4.21136	NA	-2.61739		K02040	pstS	phosphate transport system substrate-binding protein
	-7.94413	NA	-2.60404	NA	NA	NA	NA	NA	NA		K02041	phnC	phosphonate transport system ATP-binding protein [EC:3.6.3.28]
	-7.041	NA	-1.91841	1.64189	NA	NA	NA	NA	NA		K02042	phnE	phosphonate transport system permease protein
	NA	NA	NA	NA	NA	NA	NA	NA	NA		K02043	phnF	GntR family transcriptional regulator, phosphonate transport system regulatory protein
	0.125571	-1.69879	1.10148	1.70213	NA	NA	-6.06592	NA	NA	*	K02044	phnD	phosphonate transport system substrate-binding protein
	-8.48337	NA	-8.36077	NA	NA	NA	NA	NA	NA		K02045	cysA	sulfate transport system ATP-binding protein [EC:3.6.3.25]
	NA	NA	-6.81468	-3.64027	NA	NA	-5.42738	NA	NA		K02046	cysU	sulfate transport system permease protein
	NA	NA	-8.22619	NA	NA	NA	NA	NA	NA		K02047	cysW	sulfate transport system permease protein
	NA	NA	-6.98676	-4.04729	NA	NA	-6.08348	NA	NA		K02048	cysP, sbp	sulfate transport system substrate-binding protein
	-3.55856	-7.84939	-3.67632	-1.58378	-1.73908	-5.69058	-2.46866	-1.50711	-2.40141		K02049	ABC.SN.A	NitT/TauT family transport system ATP-binding protein
	-1.53172	-3.74201	-2.32565	0.428482	1.11329	0.951312	0.998007	1.36937	1.34102		K02050	ABC.SN.P	NitT/TauT family transport system permease protein
	-3.0868	NA	-4.96088	-4.03569	-4.08027	-4.81648	-1.75746	-1.12522	-0.711542		K02051	ABC.SN.S	NitT/TauT family transport system substrate-binding protein
	-1.38626	-6.36899	-4.66797	1.07946	NA	-4.06052	-2.61185	NA	-3.08109		K02052	ABC.SP.A	putative spermidine/putrescine transport system ATP-binding protein
	-7.15222	NA	-4.70374	-4.18374	NA	NA	-4.25388	NA	NA		K02053	ABC.SP.P	putative spermidine/putrescine transport system permease protein
	-9.16521	NA	-5.1551	NA	NA	NA	-4.14364	NA	NA		K02054	ABC.SP.P1	putative spermidine/putrescine transport system permease protein
	-7.33796	NA	-5.03661	NA	NA	NA	-5.2258	NA	NA		K02055	ABC.SP.S	putative spermidine/putrescine transport system substrate-binding protein
	-0.452296	-6.21069	-1.9545	1.44521	-6.74306	-5.27913	-3.38585	-5.61659	-3.51423		K02056	ABC.SS.A	simple sugar transport system ATP-binding protein [EC:3.6.3.17]
	-0.453345	-6.17347	-2.63821	1.44085	-7.58529	-4.99148	-4.36683	-5.97347	-4.00603		K02057	ABC.SS.P	simple sugar transport system permease protein
	-0.860106	-7.83186	-3.01981	0.327664	-7.99137	-8.3684	-2.52901	NA	-3.56472		K02058	ABC.SS.S	simple sugar transport system substrate-binding protein
	-2.04594	-6.2318	-3.35106	2.34502	NA	NA	NA	NA	NA	*	K02062	thiQ	thiamine transport system ATP-binding protein
	-2.22743	-6.13303	-3.02846	2.50882	NA	NA	NA	NA	NA	*	K02063	thiP	thiamine transport system permease protein
	-1.73142	-5.51246	-3.58448	2.69223	NA	NA	NA	NA	NA	*	K02064	thiB, tbpA	thiamine transport system substrate-binding protein
	0.80862	1.05363	0.737135	-2.37741	NA	NA	-7.12326	NA	-2.27091		K02065	ABC.X1.A	putative ABC transport system ATP-binding protein
	0.341416	0.801301	0.364233	-3.13453	NA	NA	NA	NA	-3.14408		K02066	ABC.X1.P	putative ABC transport system permease protein
	-0.221584	0.723041	0.105711	-3.1101	NA	NA	NA	NA	-3.00088		K02067	ABC.X1.S	putative ABC transport system substrate-binding protein
	NA	NA	NA	NA	NA	NA	NA	NA	NA		K02068	ABC.X2.A	putative ABC transport system ATP-binding protein
	-8.89644	1.54815	0.757722	NA	NA	NA	NA	NA	NA		K02069	ABC.X2.P	putative ABC transport system permease protein
	-9.75039	NA	-9.11238	NA	NA	NA	NA	NA	NA		K02071	metN	D-methionine transport system ATP-binding protein
	NA	NA	-10.6255	NA	NA	NA	NA	NA	NA		K02072	metI	D-methionine transport system permease protein
	NA	NA	-8.41657	NA	NA	NA	NA	NA	NA		K02073	metQ	D-methionine transport system substrate-binding protein
	-0.453995	-4.95738	-4.36329	2.57251	NA	NA	NA	NA	-3.65505	*	K02074	ABC.ZM.A	zinc/manganese transport system ATP-binding protein
	0.938333	2.34224	1.88479	2.25817	NA	NA	NA	NA	-5.716	*	K02075	ABC.ZM.P	zinc/manganese transport system permease protein
	NA	NA	NA	NA	NA	NA	NA	NA	NA		K02076	zurR, zur	Fur family transcriptional regulator, zinc uptake regulator
	1.60961	2.24297	1.72496	2.29445	NA	NA	-7.00916	NA	-5.6747	*	K02077	ABC.ZM.S	zinc/manganese transport system substrate-binding protein
	-0.721886	-0.637038	-0.503377	-3.90189	NA	NA	-8.13802	NA	-5.46128		K02078	acpP	acyl carrier protein
	NA	NA	NA	NA	NA	NA	NA	NA	NA		K02080	agaI	galactosamine-6-phosphate isomerase [EC:5.3.1.-]
	NA	NA	-5.91476	NA	NA	NA	NA	NA	NA		K02081	agaR	DeoR family transcriptional regulator, aga operon transcriptional repressor
	NA	NA	NA	NA	NA	NA	NA	NA	NA		K02082	agaS	tagatose-6-phosphate ketose/aldose isomerase [EC:5.-.-.-]
	NA	NA	-5.2478	NA	-6.07109	NA	NA	-5.86107	-6.69214		K02083	allC	allantoate deiminase [EC:3.5.3.9]
	NA	NA	NA	NA	NA	NA	NA	NA	NA		K02086	dnaD	DNA replication protein
	NA	NA	NA	NA	NA	NA	NA	NA	NA		K02099	araC	AraC family transcriptional regulator, arabinose operon regulatory protein
	NA	NA	NA	NA	NA	NA	NA	NA	NA		K02100	araE	MFS transporter, SP family, arabinose:H+ symporter
	-6.40876	NA	NA	NA	NA	NA	-1.06579	NA	NA		K02103	araR	GntR family transcriptional regulator, arabinose operon transcriptional repressor
	-6.0815	NA	-3.52364	NA	NA	NA	NA	NA	NA		K02106	atoE	short-chain fatty acids transporter
	-0.0161235	-0.2066	0.223326	-2.30072	NA	NA	-4.73037	NA	-3.54802		K02108	ATPF0A, atpB	F-type H+-transporting ATPase subunit a [EC:3.6.3.14]
	0.910455	0.218546	0.433298	-3.33803	NA	NA	-5.30488	NA	-4.00989		K02109	ATPF0B, atpF	F-type H+-transporting ATPase subunit b [EC:3.6.3.14]
	-0.0542305	-0.118127	0.0998427	-3.56196	NA	NA	-4.53669	NA	-4.78906		K02110	ATPF0C, atpE	F-type H+-transporting ATPase subunit c [EC:3.6.3.14]
	0.637805	1.7915	1.47177	-2.49443	NA	NA	-5.04264	NA	-2.79061	*	K02111	ATPF1A, atpA	F-type H+-transporting ATPase subunit alpha [EC:3.6.3.14]
	1.30596	1.7672	1.16904	-3.02681	NA	NA	-4.26224	NA	-2.93278	*	K02112	ATPF1B, atpD	F-type H+-transporting ATPase subunit beta [EC:3.6.3.14]
	0.0950646	-0.788686	-0.32386	-2.77295	NA	NA	-4.23504	NA	-4.16388		K02113	ATPF1D, atpH	F-type H+-transporting ATPase subunit delta [EC:3.6.3.14]
	0.431035	-0.113754	-0.244597	-2.57275	NA	NA	NA	NA	-5.12682		K02114	ATPF1E, atpC	F-type H+-transporting ATPase subunit epsilon [EC:3.6.3.14]
	0.709765	0.984901	0.858495	-3.18982	NA	NA	-4.35117	NA	-3.65847		K02115	ATPF1G, atpG	F-type H+-transporting ATPase subunit gamma [EC:3.6.3.14]
	-0.142835	0.242189	0.0874446	-2.01062	NA	NA	-6.74026	NA	-3.48612		K02116	atpI	ATP synthase protein I
	0.979081	-0.822351	0.428036	2.9337	3.69402	4.18467	3.27904	3.70351	3.58405	*	K02117	ATPVA, ntpA	V-type H+-transporting ATPase subunit A [EC:3.6.3.14]
	0.874974	-1.45426	0.301833	3.52715	3.61686	3.57684	3.21612	3.3313	3.39374	*	K02118	ATPVB, ntpB	V-type H+-transporting ATPase subunit B [EC:3.6.3.14]
	-0.678228	-1.97324	-0.288195	3.13234	0.754591	0.520997	1.86606	2.88864	2.23804	*	K02119	ATPVC, ntpC	V-type H+-transporting ATPase subunit C [EC:3.6.3.14]
	0.464367	-0.886855	-1.70578	3.05099	3.04996	3.17018	3.12459	2.88587	2.71855	*	K02120	ATPVD, ntpD	V-type H+-transporting ATPase subunit D [EC:3.6.3.14]
	0.237092	-3.95526	-1.27972	2.17374	0.662567	-0.190048	1.45611	2.48313	2.14553	*	K02121	ATPVE, ntpE	V-type H+-transporting ATPase subunit E [EC:3.6.3.14]
	0.485367	-0.487417	-0.565614	3.83789	3.24181	3.4376	3.6875	3.49413	3.24709	*	K02122	ATPVF, ntpF	V-type H+-transporting ATPase subunit F [EC:3.6.3.14]
	-0.0729149	-0.758391	-0.256519	2.55361	3.57802	3.84981	3.41672	3.90406	3.63	*	K02123	ATPVI, ntpI	V-type H+-transporting ATPase subunit I [EC:3.6.3.14]
	-0.459937	-1.69988	-1.38704	1.8417	2.32382	2.59984	2.81235	2.36694	2.4519	*	K02124	ATPVK, ntpK	V-type H+-transporting ATPase subunit K [EC:3.6.3.14]
	NA	NA	NA	4.8134	NA	NA	NA	NA	NA	*	K02128	ATPeF0C, ATP5G	F-type H+-transporting ATPase subunit c [EC:3.6.3.14]
	0.267936	0.778891	0.35368	-2.98192	NA	NA	-4.64985	NA	-4.24613		K02160	accB, bccP	acetyl-CoA carboxylase biotin carboxyl carrier protein
	NA	NA	NA	NA	NA	NA	NA	NA	NA		K02164	norE	nitric oxide reductase NorE protein
	NA	NA	NA	NA	NA	NA	NA	NA	NA		K02167	betI	TetR/AcrR family transcriptional regulator, transcriptional repressor of bet genes
	NA	NA	NA	NA	NA	NA	NA	NA	NA		K02168	betT, betS	choline/glycine/proline betaine transport protein
	0.835636	1.0773	0.635916	-2.32277	NA	NA	-6.17956	NA	-3.42463		K02169	bioC	malonyl-CoA O-methyltransferase [EC:2.1.1.197]
	1.49743	2.17249	2.00075	-0.982948	NA	NA	NA	NA	-2.49464	*	K02170	bioH	pimeloyl-[acyl-carrier protein] methyl ester esterase [EC:3.1.1.85]
	NA	NA	NA	NA	NA	NA	NA	NA	NA		K02173	yggC	hypothetical protein
	NA	NA	-1.80081	NA	NA	NA	-4.97189	-5.35713	-4.07217		K02182	caiC	crotonobetaine/carnitine-CoA ligase [EC:6.2.1.-]
	NA	NA	NA	NA	NA	NA	NA	NA	NA		K02183	CALM	calmodulin
	-4.43593	-2.00359	-0.766646	1.89385	2.31254	2.70681	1.82329	0.271628	0.316811	*	K02188	cbiD	cobalt-precorrin-5B (C1)-methyltransferase [EC:2.1.1.195]
	-4.34741	-6.05067	-1.2013	1.81612	0.0667032	-1.68118	-1.79098	NA	-2.87463	*	K02189	cbiG	cobalt-precorrin 5A hydrolase [EC:3.7.1.12]
	NA	NA	NA	NA	NA	NA	NA	NA	NA		K02190	cbiK	sirohydrochlorin cobaltochelatase [EC:4.99.1.3]
	-7.68317	-0.877543	-0.309114	2.78754	3.44752	3.40642	3.14387	1.11406	1.34345	*	K02191	cbiT	cobalt-precorrin-6B (C15)-methyltransferase [EC:2.1.1.196]
	NA	NA	NA	NA	NA	NA	NA	NA	NA		K02192	bfd	bacterioferritin-associated ferredoxin
	-4.65787	NA	-2.46148	NA	-7.51172	NA	-3.96333	NA	NA		K02193	ccmA	heme exporter protein A [EC:3.6.3.41]
	-5.99761	NA	-2.61613	NA	NA	NA	-4.63939	NA	NA		K02194	ccmB	heme exporter protein B
	-4.47759	NA	-1.52923	NA	NA	NA	-4.20679	NA	NA		K02195	ccmC	heme exporter protein C
	NA	NA	NA	NA	NA	NA	NA	NA	NA		K02196	ccmD	heme exporter protein D
	-5.98935	NA	-2.30768	NA	NA	NA	-4.91622	NA	NA		K02197	ccmE	cytochrome c-type biogenesis protein CcmE
	-5.25709	NA	-1.85836	1.61614	NA	NA	-3.09434	NA	-6.92766		K02198	ccmF	cytochrome c-type biogenesis protein CcmF
	NA	NA	-5.50423	-2.84934	NA	NA	-6.05864	NA	NA		K02199	ccmG, dsbE	cytochrome c biogenesis protein CcmG, thiol:disulfide interchange protein DsbE
	NA	NA	-5.2019	NA	NA	NA	NA	NA	NA		K02200	ccmH	cytochrome c-type biogenesis protein CcmH
	1.66066	-1.19204	1.07394	4.52082	1.89485	1.78866	2.96767	4.32408	3.87328	*	K02201	E2.7.7.3B	pantetheine-phosphate adenylyltransferase [EC:2.7.7.3]
	NA	NA	-6.08994	NA	NA	NA	NA	NA	NA		K02203	thrH	phosphoserine / homoserine phosphotransferase [EC:3.1.3.3 2.7.1.39]
	NA	NA	NA	NA	NA	NA	NA	NA	NA		K02204	thrB2	homoserine kinase type II [EC:2.7.1.39]
	NA	NA	NA	NA	NA	NA	NA	NA	NA		K02205	rocE, rocC	arginine/ornithine permease
	0.70975	-5.38246	-0.936921	1.69626	NA	NA	NA	NA	NA	*	K02217	ftnA, ftn	ferritin [EC:1.16.3.1]
	-0.679991	-0.0731885	-0.290003	-2.32557	NA	NA	-4.31333	NA	-4.51607		K02221	yggT	YggT family protein
	-0.207499	-1.77993	-0.293647	0.151673	2.23656	2.70768	2.04137	2.12612	1.38972	*	K02224	cobB-cbiA	cobyrinic acid a,c-diamide synthase [EC:6.3.5.9 6.3.5.11]
	NA	NA	NA	NA	NA	NA	-4.42699	NA	NA		K02225	cobC1, cobC	cobalamin biosynthetic protein CobC
	NA	NA	-4.11403	NA	NA	NA	NA	NA	NA		K02226	cobC2, cobC, phpB	alpha-ribazole phosphatase [EC:3.1.3.73]
	-0.992882	-4.14518	-0.870168	1.09066	1.5314	1.49611	1.75872	1.78714	1.78782	*	K02227	cbiB, cobD	adenosylcobinamide-phosphate synthase [EC:6.3.1.10]
	NA	NA	-5.57268	NA	NA	NA	NA	NA	NA		K02228	cobF	precorrin-6A synthase [EC:2.1.1.152]
	NA	NA	NA	NA	NA	NA	NA	NA	NA		K02229	cobG	precorrin-3B synthase [EC:1.14.13.83]
	3.441	-1.8964	1.24999	-0.573162	-4.62639	-5.38272	-2.30435	NA	-4.05991	*	K02230	cobN	cobaltochelatase CobN [EC:6.6.1.2]
	-0.691261	NA	-1.50672	-4.93109	NA	NA	-3.6264	NA	NA		K02231	cobP, cobU	adenosylcobinamide kinase / adenosylcobinamide-phosphate guanylyltransferase [EC:2.7.1.156 2.7.7.62]
	-0.221555	-2.55431	-0.859902	-5.00137	1.90512	2.04498	1.7039	1.88246	1.58943	*	K02232	E6.3.5.10, cobQ, cbiP	adenosylcobyric acid synthase [EC:6.3.5.10]
	-1.4464	-3.71113	-1.31219	0.681999	0.587583	0.617785	1.26636	1.43049	1.52897		K02233	E2.7.8.26, cobS, cobV	adenosylcobinamide-GDP ribazoletransferase [EC:2.7.8.26]
	NA	NA	NA	NA	NA	NA	NA	NA	NA		K02234	cobW	cobalamin biosynthesis protein CobW
	NA	NA	-6.47023	NA	NA	NA	NA	NA	NA		K02236	comC1	leader peptidase (prepilin peptidase) / N-methyltransferase [EC:3.4.23.43 2.1.1.-]
	-1.94385	0.343088	-0.203464	NA	NA	NA	NA	NA	NA		K02237	comEA	competence protein ComEA
	0.852822	0.806134	0.982725	-1.90584	NA	NA	NA	NA	-3.22947		K02238	comEC	competence protein ComEC
	NA	NA	NA	NA	NA	NA	NA	NA	-4.50169		K02239	comER	competence protein ComER
	NA	NA	NA	NA	NA	NA	NA	NA	NA		K02240	comFA	competence protein ComFA
	NA	NA	NA	NA	NA	NA	NA	NA	NA		K02241	comFB	competence protein ComFB
	NA	NA	-4.96551	NA	NA	NA	NA	NA	NA		K02242	comFC	competence protein ComFC
	NA	NA	NA	NA	NA	NA	NA	NA	NA		K02243	comGA	competence protein ComGA
	NA	NA	NA	NA	NA	NA	NA	NA	NA		K02244	comGB	competence protein ComGB
	NA	NA	NA	NA	NA	NA	NA	NA	NA		K02245	comGC	competence protein ComGC
	NA	NA	NA	NA	NA	NA	NA	NA	NA		K02246	comGD	competence protein ComGD
	NA	NA	NA	NA	NA	NA	NA	NA	NA		K02247	comGE	competence protein ComGE
	NA	NA	-7.91325	NA	NA	NA	NA	NA	NA		K02248	comGF	competence protein ComGF
	NA	NA	NA	NA	NA	NA	NA	NA	NA		K02249	comGG	competence protein ComGG
	NA	NA	NA	NA	NA	NA	NA	NA	NA		K02250	comK	competence protein ComK
	NA	NA	NA	NA	NA	NA	NA	NA	NA		K02251	comQ	competence protein ComQ
	NA	NA	NA	NA	NA	NA	NA	NA	NA		K02254	comZ	competence protein ComZ
	NA	NA	NA	NA	NA	NA	NA	NA	NA		K02255	ftnB	ferritin-like protein 2
	NA	NA	-7.6761	NA	NA	NA	NA	NA	NA		K02258	COX11	cytochrome c oxidase assembly protein subunit 11
	0.8138	NA	-0.104578	-1.09265	NA	NA	-4.06301	NA	-9.23849		K02259	COX15	cytochrome c oxidase assembly protein subunit 15
	2.53269	-2.66249	2.05194	1.69437	1.35933	-1.97946	1.91616	-0.953223	-0.158606	*	K02274	coxA	cytochrome c oxidase subunit I [EC:1.9.3.1]
	2.26783	NA	1.48309	1.7567	-3.52341	NA	0.818568	-1.76002	-4.17641	*	K02275	coxB	cytochrome c oxidase subunit II [EC:1.9.3.1]
	1.94982	NA	0.788529	-1.50718	NA	NA	-4.50068	NA	NA	*	K02276	coxC	cytochrome c oxidase subunit III [EC:1.9.3.1]
	NA	NA	-1.59936	2.96257	NA	NA	NA	NA	NA	*	K02277	coxD, ctaF	cytochrome c oxidase subunit IV [EC:1.9.3.1]
	NA	NA	NA	NA	NA	NA	NA	NA	NA		K02278	cpaA, tadV	prepilin peptidase CpaA [EC:3.4.23.43]
	NA	NA	-5.82999	NA	NA	NA	-3.24871	NA	NA		K02279	cpaB, rcpC	pilus assembly protein CpaB
	-10.2259	NA	-6.24695	-2.35284	NA	NA	-4.30192	NA	NA		K02280	cpaC, rcpA	pilus assembly protein CpaC
	NA	NA	NA	-0.847497	NA	NA	NA	NA	NA		K02281	cpaD	pilus assembly protein CpaD
	-8.71799	NA	-3.20246	NA	NA	NA	-2.24308	NA	NA		K02282	cpaE, tadZ	pilus assembly protein CpaE
	-5.74503	NA	-2.93798	-3.7732	NA	NA	-3.14278	NA	NA		K02283	cpaF, tadA	pilus assembly protein CpaF
	-8.01909	-6.62374	-2.41515	1.23751	-4.59351	-4.47336	-4.39004	NA	-3.06448		K02291	crtB	phytoene synthase [EC:2.5.1.32]
	NA	NA	NA	-2.94431	NA	NA	-5.6447	NA	NA		K02297	cyoA	cytochrome o ubiquinol oxidase subunit II [EC:1.10.3.-]
	NA	NA	NA	-2.59521	NA	NA	-5.49586	NA	NA		K02298	cyoB	cytochrome o ubiquinol oxidase subunit I [EC:1.10.3.-]
	NA	NA	-6.08655	-3.45845	NA	NA	-4.21986	NA	NA		K02299	cyoC	cytochrome o ubiquinol oxidase subunit III [EC:1.10.3.-]
	NA	NA	NA	NA	NA	NA	-5.54623	NA	NA		K02300	cyoD	cytochrome o ubiquinol oxidase operon protein cyoD
	1.05043	-2.93286	0.40369	1.48072	1.23761	1.36108	1.57729	1.60111	1.27085		K02301	cyoE	protoheme IX farnesyltransferase [EC:2.5.1.-]
	NA	NA	-7.79853	NA	NA	NA	NA	NA	NA		K02302	cysG	uroporphyrin-III C-methyltransferase / precorrin-2 dehydrogenase / sirohydrochlorin ferrochelatase [EC:2.1.1.107 1.3.1.76 4.99.1.4]
	2.54686	-1.7534	1.96625	2.00685	1.85924	1.79326	2.14007	2.46798	2.18403	*	K02303	cobA	uroporphyrin-III C-methyltransferase [EC:2.1.1.107]
	1.81497	0.233118	1.66302	2.49316	1.07031	0.683274	1.11871	2.32357	2.25264	*	K02304	MET8	precorrin-2 dehydrogenase / sirohydrochlorin ferrochelatase [EC:1.3.1.76 4.99.1.4]
	3.81524	NA	2.25396	-2.9144	NA	NA	-3.30181	NA	NA	*	K02305	norC	nitric oxide reductase subunit C
	0.307157	0.488892	0.728837	-2.62519	NA	NA	-4.64539	NA	-3.80102		K02313	dnaA	chromosomal replication initiator protein
	0.735412	0.690983	0.692963	-2.4284	NA	NA	-4.71958	NA	-3.47115		K02314	dnaB	replicative DNA helicase [EC:3.6.4.12]
	2.03547	2.72971	2.09524	-1.38711	NA	NA	NA	NA	-1.63279	*	K02315	dnaC	DNA replication protein DnaC
	0.467872	1.21216	0.977267	-3.32948	NA	NA	-4.47017	-7.43215	-3.18714		K02316	dnaG	DNA primase [EC:2.7.7.-]
	NA	NA	NA	NA	NA	NA	NA	NA	NA		K02317	dnaT	DNA replication protein DnaT
	2.9644	2.08758	1.67044	4.89124	6.48269	6.51476	5.87314	6.06165	6.0076	*	K02319	DPA, polB1	DNA polymerase I [EC:2.7.7.7]
	3.28556	NA	0.879482	1.91682	-3.42371	-2.61023	NA	-1.18812	-2.34046	*	K02322	DPB1	DNA polymerase II large subunit [EC:2.7.7.7]
	1.84972	-6.84024	-0.661547	NA	-4.17534	NA	NA	-3.05046	-3.94354	*	K02323	DPB2	DNA polymerase II small subunit [EC:2.7.7.7]
	0.939107	0.919309	0.971202	1.30841	1.17747	1.11107	1.32059	1.25632	1.27893		K02334	dpo	DNA polymerase bacteriophage-type [EC:2.7.7.7]
	1.0985	1.51673	1.58184	-1.4677	NA	NA	-3.90478	-10.4879	-2.65041		K02335	DPO1, polA	DNA polymerase I [EC:2.7.7.7]
	NA	NA	NA	NA	NA	NA	NA	NA	NA		K02336	DPO2, polB	DNA polymerase II [EC:2.7.7.7]
	2.01979	2.1116	2.01459	-2.7534	NA	NA	-4.63442	NA	-2.27962	*	K02337	DPO3A1, dnaE	DNA polymerase III subunit alpha [EC:2.7.7.7]
	0.586245	0.262046	0.481411	-2.96911	NA	NA	-4.32758	NA	-3.84033		K02338	DPO3B, dnaN	DNA polymerase III subunit beta [EC:2.7.7.7]
	-6.54668	NA	NA	NA	NA	NA	NA	NA	NA		K02339	DPO3C, holC	DNA polymerase III subunit chi [EC:2.7.7.7]
	0.50257	0.524917	0.270343	-2.9987	NA	NA	-4.99118	NA	-4.68782		K02340	DPO3D1, holA	DNA polymerase III subunit delta [EC:2.7.7.7]
	1.08695	0.648947	0.938122	-3.11336	NA	NA	-4.02672	NA	-4.07117		K02341	DPO3D2, holB	DNA polymerase III subunit delta' [EC:2.7.7.7]
	-0.304687	0.285738	0.346992	0.393649	NA	NA	NA	NA	-6.01212		K02342	DPO3E, dnaQ	DNA polymerase III subunit epsilon [EC:2.7.7.7]
	0.445945	0.545479	0.465401	-3.33277	NA	NA	-4.06035	NA	-3.82845		K02343	DPO3G, dnaX	DNA polymerase III subunit gamma/tau [EC:2.7.7.7]
	NA	NA	NA	NA	NA	NA	NA	NA	NA		K02344	DPO3P, holD	DNA polymerase III subunit psi [EC:2.7.7.7]
	NA	NA	NA	NA	NA	NA	NA	NA	NA		K02345	DPO3T, holE	DNA polymerase III subunit theta [EC:2.7.7.7]
	-1.14085	NA	-2.38551	-4.61779	NA	NA	-6.47243	NA	NA		K02346	DPO4, dinB	DNA polymerase IV [EC:2.7.7.7]
	3.45915	3.74791	3.57653	-0.520131	NA	NA	NA	NA	-0.779751	*	K02347	dpx	DNA polymerase (family X)
	NA	NA	NA	NA	NA	NA	NA	NA	NA		K02348	elaA	ElaA protein
	NA	NA	-8.48858	-2.70374	NA	NA	NA	NA	NA		K02351	K02351	putative membrane protein
	NA	NA	NA	NA	NA	NA	-2.22789	NA	NA		K02352	drp35	drp35
	0.982426	0.193002	1.30072	-2.59898	NA	NA	-4.73141	-9.55119	-2.95399		K02355	fusA, GFM, EFG	elongation factor G
	0.412972	-0.219324	-0.00621331	-2.6217	NA	NA	-5.7615	NA	-4.19992		K02356	efp	elongation factor P
	0.164973	0.240751	0.304407	-3.41732	NA	NA	-5.28569	NA	-3.85852		K02357	tsf, TSFM	elongation factor Ts
	2.1685	2.15308	2.00948	-2.36552	-10.4424	NA	-4.33663	NA	-2.13364	*	K02358	tuf, TUFM	elongation factor Tu
	NA	NA	NA	NA	NA	NA	NA	NA	NA		K02361	entC	isochorismate synthase [EC:5.4.4.2]
	NA	NA	NA	NA	NA	NA	NA	NA	NA		K02362	entD	enterobactin synthetase component D [EC:2.7.8.-]
	NA	NA	NA	NA	NA	NA	NA	NA	NA		K02363	entE, dhbE, vibE, mxcE	2,3-dihydroxybenzoate-AMP ligase [EC:2.7.7.58]
	NA	NA	NA	NA	NA	NA	NA	NA	NA		K02364	entF	enterobactin synthetase component F [EC:2.7.7.-]
	-5.48801	NA	-3.30897	NA	NA	NA	NA	NA	NA		K02371	fabK	enoyl-[acyl-carrier protein] reductase II [EC:1.3.1.-]
	-0.40508	-0.370437	-0.186743	-2.87159	NA	NA	NA	NA	-4.0516		K02372	fabZ	3-hydroxyacyl-[acyl-carrier-protein] dehydratase [EC:4.2.1.59]
	1.17452	-0.639837	-0.1585	-1.27012	NA	NA	-5.0124	NA	-6.95222		K02377	TSTA3, fcl	GDP-L-fucose synthase [EC:1.1.1.271]
	-4.66507	-6.55548	-2.3336	1.45829	-3.22175	-6.11771	-2.75984	-4.72116	-3.72643		K02379	fdhD	FdhD protein
	2.04516	-4.66036	0.843755	2.96232	-0.904882	-0.561553	0.911714	1.23603	1.94865	*	K02380	fdhE	FdhE protein
	NA	NA	-3.00568	NA	-4.77804	-6.09048	-3.54556	-2.05482	-2.97782		K02381	fdrA	FdrA protein
	NA	NA	-3.28938	NA	NA	NA	NA	NA	NA		K02385	flbD	flagellar protein FlbD
	-0.107467	NA	-0.540712	-1.47625	NA	NA	NA	NA	-2.6942		K02386	flgA	flagella basal body P-ring formation protein FlgA
	0.998108	0.965948	0.627911	-2.06134	NA	NA	-3.86905	NA	-3.22526		K02387	flgB	flagellar basal-body rod protein FlgB
	0.888673	0.834638	0.845884	-1.68872	NA	NA	-4.38254	NA	-3.36664		K02388	flgC	flagellar basal-body rod protein FlgC
	0.916275	1.29867	0.850495	-2.28195	NA	NA	-4.40868	NA	-2.93812		K02389	flgD	flagellar basal-body rod modification protein FlgD
	2.52001	1.8625	1.94062	-2.09768	NA	NA	-3.28364	NA	-2.08893	*	K02390	flgE	flagellar hook protein FlgE
	NA	NA	-7.10705	NA	NA	NA	-5.01256	NA	NA		K02391	flgF	flagellar basal-body rod protein FlgF
	2.00438	2.18071	1.8843	-1.51714	NA	NA	-3.03117	NA	-1.99083	*	K02392	flgG	flagellar basal-body rod protein FlgG
	1.68133	2.18066	1.38036	-2.19851	NA	NA	-5.25565	NA	-2.5745	*	K02393	flgH	flagellar L-ring protein precursor FlgH
	2.26717	2.61406	2.02512	-1.76833	NA	NA	-3.95966	NA	-2.06944	*	K02394	flgI	flagellar P-ring protein precursor FlgI
	-0.352572	1.4254	1.06769	NA	NA	NA	-4.11867	NA	NA		K02395	flgJ	flagellar protein FlgJ
	2.22647	1.62837	1.82521	-1.66408	NA	NA	-3.44061	NA	-2.08373	*	K02396	flgK	flagellar hook-associated protein 1 FlgK
	1.93654	1.76976	1.34434	-1.99942	NA	NA	-3.89634	NA	-1.70859	*	K02397	flgL	flagellar hook-associated protein 3 FlgL
	NA	NA	-4.98113	NA	NA	NA	NA	NA	-2.97223		K02398	flgM	negative regulator of flagellin synthesis FlgM
	NA	NA	NA	NA	NA	NA	NA	NA	NA		K02399	flgN	flagella synthesis protein FlgN
	1.95843	2.51318	1.44874	-1.21721	NA	NA	-2.76529	NA	-2.47423	*	K02400	flhA	flagellar biosynthesis protein FlhA
	0.899431	0.591033	0.796476	-1.44956	NA	NA	-4.13553	NA	-2.47291		K02401	flhB	flagellar biosynthetic protein FlhB
	NA	NA	NA	NA	NA	NA	NA	NA	NA		K02402	flhC	flagellar transcriptional activator FlhC
	NA	NA	NA	-1.19044	NA	NA	-3.25725	NA	NA		K02403	flhD	flagellar transcriptional activator FlhD
	1.36261	2.3131	1.58211	-1.20579	NA	NA	-3.53495	-7.79899	-2.37166	*	K02404	flhF	flagellar biosynthesis protein FlhF
	1.12281	2.12541	1.76768	-2.00965	NA	NA	-6.17812	NA	-2.56347	*	K02405	fliA	RNA polymerase sigma factor for flagellar operon FliA
	1.13549	1.84452	0.554873	-2.57327	NA	NA	-3.81133	NA	-2.13675	*	K02406	fliC	flagellin
	1.22047	2.19684	1.79939	-1.69359	NA	NA	-2.82786	NA	-2.27381	*	K02407	fliD	flagellar hook-associated protein 2
	0.589448	0.292426	0.378064	-2.08315	NA	NA	-3.76253	NA	-3.55604		K02408	fliE	flagellar hook-basal body complex protein FliE
	0.860361	1.81462	1.11058	-1.82475	NA	NA	NA	NA	-2.6616	*	K02409	fliF	flagellar M-ring protein FliF
	1.41111	1.37591	1.16737	-1.66467	NA	NA	-5.78484	NA	-3.79795		K02410	fliG	flagellar motor switch protein FliG
	-1.25719	NA	-2.19267	NA	NA	NA	-3.8242	NA	NA		K02411	fliH	flagellar assembly protein FliH
	1.68495	1.49829	1.59992	-2.44821	NA	NA	-3.94795	NA	-2.90994	*	K02412	fliI	flagellum-specific ATP synthase [EC:3.6.3.14]
	NA	NA	NA	-4.43977	NA	NA	NA	NA	NA		K02413	fliJ	flagellar FliJ protein
	NA	NA	-8.54409	NA	NA	NA	NA	NA	NA		K02414	fliK	flagellar hook-length control protein FliK
	0.842896	0.259506	0.442761	-2.16167	NA	NA	-3.92048	NA	-3.3926		K02415	fliL	flagellar FliL protein
	0.360315	1.01961	0.905994	-1.98996	NA	NA	-3.95595	NA	-3.32826		K02416	fliM	flagellar motor switch protein FliM
	0.463209	1.33871	0.74202	-2.33077	NA	NA	-3.75793	NA	-4.21423		K02417	fliNY, fliN	flagellar motor switch protein FliN/FliY
	-0.0636311	NA	-1.34837	NA	NA	NA	-3.39509	NA	NA		K02418	fliOZ, fliO	flagellar protein FliO/FliZ
	1.19051	1.14437	1.02569	-1.91699	NA	NA	-3.82294	NA	-2.9918		K02419	fliP	flagellar biosynthetic protein FliP
	1.23164	0.58143	0.803647	-1.82575	NA	NA	-5.11614	NA	-3.43113		K02420	fliQ	flagellar biosynthetic protein FliQ
	0.0773185	1.03968	0.906917	-2.03924	NA	NA	-3.25725	NA	-3.12235		K02421	fliR	flagellar biosynthetic protein FliR
	1.27194	0.797901	0.930472	-1.93151	NA	NA	-3.46183	NA	-3.3107		K02422	fliS	flagellar protein FliS
	NA	NA	NA	-3.89856	NA	NA	NA	NA	NA		K02423	fliT	flagellar protein FliT
	NA	NA	-8.89004	NA	NA	NA	NA	NA	NA		K02424	fliY	cystine transport system substrate-binding protein
	NA	NA	NA	NA	NA	NA	NA	NA	NA		K02425	fliZ	FliZ protein
	NA	NA	-5.85523	NA	NA	NA	NA	NA	NA		K02426	sufE	cysteine desulfuration protein SufE
	-0.97813	NA	-1.00849	-3.46026	NA	NA	-4.4374	-3.36524	-1.33808		K02427	rlmE, rrmJ, ftsJ	23S rRNA (uridine2552-2'-O)-methyltransferase [EC:2.1.1.166]
	0.0208372	-0.133662	0.0292187	0.667346	0.964157	0.654858	0.821139	0.836325	0.71858		K02428	rdgB	dITP/XTP pyrophosphatase [EC:3.6.1.19]
	NA	NA	-9.18029	-3.31825	NA	NA	NA	NA	NA		K02429	fucP	MFS transporter, FHS family, L-fucose permease
	NA	NA	NA	NA	NA	NA	NA	NA	NA		K02430	fucR	DeoR family transcriptional regulator, L-fucose operon activator
	NA	NA	-7.18246	NA	NA	NA	NA	NA	NA		K02431	fucU	L-fucose mutarotase [EC:5.1.3.-]
	0.876692	1.21376	0.976327	-0.0465387	1.77084	1.92563	1.33535	0.594797	1.10094	*	K02433	gatA, QRSL1	aspartyl-tRNA(Asn)/glutamyl-tRNA(Gln) amidotransferase subunit A [EC:6.3.5.6 6.3.5.7]
	0.414871	1.52232	1.26045	-0.944406	1.46918	1.87272	1.01972	0.447946	0.6968	*	K02434	gatB, PET112	aspartyl-tRNA(Asn)/glutamyl-tRNA(Gln) amidotransferase subunit B [EC:6.3.5.6 6.3.5.7]
	0.216542	0.547211	0.545951	-2.63121	0.547043	0.567808	0.689128	-0.988285	-0.150528		K02435	gatC, GATC	aspartyl-tRNA(Asn)/glutamyl-tRNA(Gln) amidotransferase subunit C [EC:6.3.5.6 6.3.5.7]
	NA	NA	NA	NA	NA	NA	NA	NA	NA		K02436	gatR	DeoR family transcriptional regulator, galactitol utilization operon repressor
	2.59161	0.932217	1.74632	-0.397401	1.2211	0.955163	1.64127	0.290559	0.790785	*	K02437	gcvH, GCSH	glycine cleavage system H protein
	-6.4028	NA	-3.88889	-2.82084	-1.16114	-8.99483	-5.46009	NA	-4.51672		K02438	treX, glgX	glycogen operon protein [EC:3.2.1.-]
	NA	NA	NA	NA	NA	NA	NA	NA	NA		K02439	glpE	thiosulfate sulfurtransferase [EC:2.8.1.1]
	-7.88034	NA	-6.54674	NA	-5.28904	-10.2816	-3.73557	-8.39975	-4.92352		K02440	GLPF	glycerol uptake facilitator protein
	NA	NA	NA	NA	NA	NA	NA	NA	NA		K02441	glpG	GlpG protein
	NA	NA	NA	NA	NA	NA	NA	NA	NA		K02442	glpM	membrane protein GlpM
	NA	NA	-5.53265	NA	NA	NA	-2.62418	NA	NA		K02443	glpP	glycerol uptake operon antiterminator
	NA	NA	-6.63954	NA	NA	NA	-5.59432	NA	NA		K02444	glpR	DeoR family transcriptional regulator, glycerol-3-phosphate regulon repressor
	NA	NA	NA	NA	NA	NA	-2.29383	NA	NA		K02445	glpT	MFS transporter, OPA family, glycerol-3-phosphate transporter
	NA	NA	-2.56304	NA	NA	NA	-3.29989	NA	-7.77076		K02446	glpX	fructose-1,6-bisphosphatase II [EC:3.1.3.11]
	NA	NA	NA	NA	NA	NA	NA	NA	NA		K02448	norD	nitric oxide reductase NorD protein
	2.53801	4.00433	2.93443	NA	NA	NA	NA	NA	NA	*	K02450	gspA	general secretion pathway protein A
	NA	NA	NA	NA	NA	NA	NA	NA	NA		K02451	gspB	general secretion pathway protein B
	0.3181	-0.611368	0.890782	NA	NA	NA	NA	NA	-1.99942		K02452	gspC	general secretion pathway protein C
	0.981471	1.48519	1.93069	-1.35285	NA	NA	-5.10872	NA	-0.571638	*	K02453	gspD	general secretion pathway protein D
	1.91025	1.69139	1.86761	-1.14266	NA	NA	-4.43504	NA	-2.18617	*	K02454	gspE	general secretion pathway protein E
	-8.9582	-4.8868	-3.97191	-3.75437	NA	NA	-5.09131	NA	NA		K02455	gspF	general secretion pathway protein F
	0.846862	0.71002	1.16929	-1.68806	NA	NA	NA	NA	-2.74923		K02456	gspG	general secretion pathway protein G
	NA	NA	-8.10098	NA	NA	NA	NA	NA	NA		K02457	gspH	general secretion pathway protein H
	NA	NA	-9.07753	-1.91214	NA	NA	-4.82056	NA	NA		K02458	gspI	general secretion pathway protein I
	-1.23943	NA	-2.43436	-2.65914	NA	NA	NA	NA	-2.97958		K02459	gspJ	general secretion pathway protein J
	2.23459	1.16181	1.76756	-4.96816	NA	NA	NA	NA	-1.95406	*	K02460	gspK	general secretion pathway protein K
	NA	NA	NA	NA	NA	NA	NA	NA	NA		K02461	gspL	general secretion pathway protein L
	NA	NA	NA	-3.03749	NA	NA	NA	NA	NA		K02462	gspM	general secretion pathway protein M
	NA	NA	NA	NA	NA	NA	NA	NA	NA		K02463	gspN	general secretion pathway protein N
	NA	NA	NA	NA	NA	NA	NA	NA	NA		K02464	gspO	general secretion pathway protein O [EC:3.4.23.43 2.1.1.-]
	NA	NA	NA	NA	NA	NA	NA	NA	NA		K02466	gutM	glucitol operon activator protein
	NA	NA	NA	NA	NA	NA	NA	NA	NA		K02467	gutQ	GutQ protein
	NA	NA	NA	NA	NA	NA	NA	NA	NA		K02468	srlR, gutR	DeoR family transcriptional regulator, glucitol operon repressor
	1.28243	1.68531	1.34341	-2.50298	NA	NA	-4.95197	NA	-3.04241	*	K02469	gyrA	DNA gyrase subunit A [EC:5.99.1.3]
	0.315729	1.19622	1.29756	-2.3182	NA	NA	-4.61442	NA	-2.25676		K02470	gyrB	DNA gyrase subunit B [EC:5.99.1.3]
	NA	NA	NA	NA	NA	NA	NA	NA	-1.56419		K02471	yddA	putative ATP-binding cassette transporter
	0.169892	NA	-4.2075	NA	-6.22103	-3.91224	0.227568	1.67567	0.427244	*	K02472	wecC	UDP-N-acetyl-D-mannosaminuronic acid dehydrogenase [EC:1.1.1.336]
	NA	NA	-0.716525	NA	NA	NA	NA	-5.43156	NA		K02473	E5.1.3.7, wbpP	UDP-N-acetylglucosamine 4-epimerase [EC:5.1.3.7]
	3.91153	3.73937	3.46862	NA	NA	NA	NA	NA	-0.917071	*	K02474	wbpO	UDP-N-acetyl-D-galactosamine dehydrogenase [EC:1.1.1.-]
	NA	NA	-3.48273	NA	NA	NA	NA	NA	NA		K02475	K02475	two-component system, CitB family, response regulator
	NA	NA	-3.78116	NA	NA	NA	NA	NA	NA		K02476	K02476	two-component system, CitB family, sensor kinase [EC:2.7.13.3]
	0.16801	1.19286	0.0339543	-1.11425	NA	NA	NA	NA	NA		K02477	K02477	two-component system, LytT family, response regulator
	NA	NA	-5.27774	NA	NA	NA	-2.56603	NA	NA		K02478	K02478	two-component system, LytT family, sensor kinase [EC:2.7.13.3]
	NA	NA	-4.28346	NA	NA	NA	NA	NA	NA		K02479	K02479	two-component system, NarL family, response regulator
	NA	NA	-7.24611	-2.05444	NA	NA	NA	NA	NA		K02480	K02480	two-component system, NarL family, sensor kinase [EC:2.7.13.3]
	NA	-7.72759	-0.498521	NA	NA	NA	NA	NA	NA		K02481	K02481	two-component system, NtrC family, response regulator
	-4.58024	NA	-1.42929	NA	NA	NA	NA	NA	NA		K02482	K02482	two-component system, NtrC family, sensor kinase [EC:2.7.13.3]
	-0.275525	0.817079	0.0924814	NA	NA	NA	-4.75678	NA	-4.30442		K02483	K02483	two-component system, OmpR family, response regulator
	-5.6246	1.33311	-0.502683	-4.41603	NA	NA	-4.38304	NA	NA		K02484	K02484	two-component system, OmpR family, sensor kinase [EC:2.7.13.3]
	NA	NA	-7.11455	NA	NA	NA	NA	NA	NA		K02485	rssB, hnr	two-component system, unclassified family, response regulator
	NA	NA	NA	NA	NA	NA	NA	NA	NA		K02486	K02486	two-component system, unclassified family, sensor kinase [EC:2.7.13.3]
	-8.0976	NA	-4.79182	-1.42129	NA	NA	-2.48217	NA	NA		K02487	pilL	type IV pili sensor histidine kinase and response regulator
	NA	NA	-4.49792	NA	NA	NA	-3.80053	NA	NA		K02488	pleD	two-component system, cell cycle response regulator
	NA	NA	-2.34767	NA	NA	NA	NA	NA	NA		K02490	spo0F	two-component system, response regulator, stage 0 sporulation protein F
	NA	NA	NA	NA	NA	NA	NA	NA	NA		K02491	kinA	two-component system, sporulation sensor kinase A [EC:2.7.13.3]
	0.622044	1.12601	1.16516	2.0062	1.22895	1.05222	1.33815	1.34399	1.44415	*	K02492	hemA	glutamyl-tRNA reductase [EC:1.2.1.70]
	0.0536367	-0.0629546	-0.163139	-3.97223	NA	NA	-5.29961	NA	-4.05295		K02493	hemK, prmC	release factor glutamine methyltransferase [EC:2.1.1.-]
	NA	NA	NA	NA	NA	NA	NA	NA	NA		K02494	lolB	outer membrane lipoprotein LolB
	0.619123	1.0909	0.995	-3.10636	NA	NA	-5.30157	NA	-3.24194		K02495	hemN, hemZ	oxygen-independent coproporphyrinogen III oxidase [EC:1.3.99.22]
	NA	NA	NA	NA	NA	NA	NA	NA	NA		K02496	hemX	uroporphyrin-III C-methyltransferase [EC:2.1.1.107]
	NA	NA	NA	NA	NA	NA	NA	NA	NA		K02497	hemX1, hemX	HemX protein
	NA	NA	NA	-3.18724	NA	NA	-5.54059	NA	NA		K02498	hemY	HemY protein
	2.07855	2.71504	2.59724	-0.412147	NA	NA	NA	NA	-2.90838	*	K02499	yabN	tetrapyrrole methylase family protein / MazG family protein
	1.52493	0.551663	0.698953	0.652545	0.657401	0.443677	0.538054	0.301374	0.113572		K02500	hisF	cyclase [EC:4.1.3.-]
	0.527484	0.545776	0.588864	0.401586	0.649292	0.651636	0.221488	0.249528	-0.123051		K02501	hisH	glutamine amidotransferase [EC:2.4.2.-]
	0.745843	2.30553	1.99509	-1.82856	NA	NA	NA	NA	-3.06003	*	K02502	hisZ	ATP phosphoribosyltransferase regulatory subunit
	0.572031	-6.10171	-0.182808	0.970109	-1.54204	-2.0447	-0.464259	0.529267	0.539075		K02503	HINT1, hinT, hit	histidine triad (HIT) family protein
	NA	NA	NA	NA	NA	NA	NA	NA	NA		K02504	hofB	protein transport protein HofB
	NA	NA	NA	NA	NA	NA	NA	NA	NA		K02505	hofC	protein transport protein HofC
	NA	NA	NA	NA	NA	NA	NA	NA	NA		K02506	hofD, hopD	leader peptidase HopD [EC:3.4.23.43]
	NA	NA	NA	NA	NA	NA	NA	NA	NA		K02507	hofQ	protein transport protein HofQ
	NA	NA	NA	NA	NA	NA	NA	NA	NA		K02508	hpaA	AraC family transcriptional regulator, 4-hydroxyphenylacetate 3-monooxygenase operon regulatory protein
	NA	NA	NA	NA	NA	NA	NA	NA	NA		K02509	hpaH	2-oxo-hept-3-ene-1,7-dioate hydratase [EC:4.2.1.-]
	NA	NA	-3.79052	NA	NA	NA	NA	NA	NA		K02510	hpaI, hpcH	4-hydroxy-2-oxoheptanedioate aldolase [EC:4.1.2.52]
	NA	NA	NA	NA	NA	NA	NA	NA	NA		K02511	hpaX	MFS transporter, ACS family, 4-hydroxyphenylacetate permease
	-9.592	0.284306	-0.849912	-4.71295	NA	NA	-6.41506	NA	NA		K02517	htrB	lipid A biosynthesis lauroyl acyltransferase [EC:2.3.1.-]
	0.456379	-0.302162	0.367896	-2.98969	NA	NA	-5.01372	NA	-3.63977		K02518	infA	translation initiation factor IF-1
	0.491392	1.22428	1.08698	-3.01263	NA	NA	-4.41078	NA	-3.06333		K02519	infB, MTIF2	translation initiation factor IF-2
	-0.206409	-0.566607	-0.0626919	-3.53534	NA	NA	-4.62376	NA	-4.56929		K02520	infC, MTIF3	translation initiation factor IF-3
	NA	NA	NA	NA	NA	NA	NA	NA	NA		K02521	ilvY	LysR family transcriptional regulator, positive regulator for ilvC
	1.50267	1.54882	1.48915	-1.07059	NA	NA	-5.49127	NA	-3.09761		K02523	ispB	octaprenyl-diphosphate synthase [EC:2.5.1.90]
	NA	NA	NA	NA	NA	NA	NA	NA	NA		K02525	kdgR	LacI family transcriptional regulator, kdg operon repressor
	NA	NA	NA	NA	NA	NA	NA	NA	NA		K02526	kdgT	2-keto-3-deoxygluconate permease
	0.669718	1.74009	1.49538	-3.02665	NA	NA	-6.05327	NA	-3.18277	*	K02527	kdtA, waaA	3-deoxy-D-manno-octulosonic-acid transferase [EC:2.4.99.12 2.4.99.13 2.4.99.14 2.4.99.15]
	0.348857	-0.0678416	0.0413728	0.264093	0.661011	0.563016	0.955952	0.728491	0.640468		K02528	ksgA	16S rRNA (adenine1518-N6/adenine1519-N6)-dimethyltransferase [EC:2.1.1.182]
	-9.49707	NA	-3.98648	NA	-11.6853	NA	-4.63871	NA	-11.0539		K02529	lacI, galR	LacI family transcriptional regulator
	NA	NA	NA	NA	NA	NA	NA	NA	NA		K02532	lacY	MFS transporter, OHS family, lactose permease
	0.663921	NA	-1.26654	NA	NA	NA	NA	NA	NA		K02533	lasT	tRNA/rRNA methyltransferase [EC:2.1.1.-]
	1.24533	1.49852	1.29863	-1.86528	NA	NA	-5.8205	NA	-3.73217		K02535	lpxC	UDP-3-O-[3-hydroxymyristoyl] N-acetylglucosamine deacetylase [EC:3.5.1.108]
	1.20724	1.53459	1.60281	-1.61877	NA	NA	NA	NA	-2.94072		K02536	lpxD	UDP-3-O-[3-hydroxymyristoyl] glucosamine N-acyltransferase [EC:2.3.1.191]
	-4.26706	-9.11834	-1.38252	-4.46385	0.281783	-0.614005	1.50639	2.40379	2.34593	*	K02548	menA	1,4-dihydroxy-2-naphthoate octaprenyltransferase [EC:2.5.1.74 2.5.1.-]
	-1.6568	NA	-2.36191	NA	-2.37408	-1.77153	0.57073	2.00435	1.54432	*	K02549	menC	O-succinylbenzoate synthase [EC:4.2.1.113]
	NA	NA	NA	NA	NA	NA	NA	NA	NA		K02550	glcA	glycolate permease
	NA	NA	-6.0736	NA	NA	NA	-3.82956	NA	-8.45372		K02551	menD	2-succinyl-5-enolpyruvyl-6-hydroxy-3-cyclohexene-1-carboxylate synthase [EC:2.2.1.9]
	NA	NA	-8.65953	NA	NA	NA	-4.00176	NA	NA		K02552	menF	menaquinone-specific isochorismate synthase [EC:5.4.4.2]
	NA	NA	-6.38709	NA	NA	NA	-6.14126	NA	NA		K02553	rraA, menG	regulator of ribonuclease activity A
	NA	NA	-2.78454	NA	NA	NA	NA	-4.8042	NA		K02554	mhpD	2-keto-4-pentenoate hydratase [EC:4.2.1.80]
	0.689472	1.04186	0.754989	-3.66024	NA	NA	-4.2553	NA	-2.75338		K02556	motA	chemotaxis protein MotA
	0.889797	0.766865	0.365479	-2.53363	NA	NA	-4.3306	NA	-3.38592		K02557	motB	chemotaxis protein MotB
	-0.791886	NA	-1.22002	-2.56181	NA	NA	-4.23368	NA	NA		K02558	mpl	UDP-N-acetylmuramate: L-alanyl-gamma-D-glutamyl-meso-diaminopimelate ligase [EC:6.3.2.-]
	NA	NA	NA	NA	NA	NA	NA	NA	NA		K02560	msbB	lipid A biosynthesis (KDO)2-(lauroyl)-lipid iva acyltransferase [EC:2.3.1.-]
	NA	NA	NA	NA	NA	NA	NA	NA	NA		K02562	mtlR1, mtlR	mannitol operon repressor
	0.589169	0.738237	0.556344	-2.70607	NA	NA	-4.86515	NA	-3.8689		K02563	murG	UDP-N-acetylglucosamine--N-acetylmuramyl-(pentapeptide) pyrophosphoryl-undecaprenol N-acetylglucosamine transferase [EC:2.4.1.227]
	-7.018	NA	-3.79841	NA	NA	NA	-3.63154	NA	NA		K02564	nagB, GNPDA	glucosamine-6-phosphate deaminase [EC:3.5.99.6]
	NA	NA	NA	NA	NA	NA	NA	NA	NA		K02565	nagC	N-acetylglucosamine repressor
	-6.72682	NA	-5.47015	2.5218	NA	NA	NA	NA	NA	*	K02566	nagD	NagD protein
	2.76387	-2.73584	3.71755	NA	NA	NA	NA	NA	NA	*	K02567	napA	periplasmic nitrate reductase NapA [EC:1.7.99.4]
	-7.1267	-2.81894	1.36985	NA	NA	NA	NA	NA	NA		K02568	napB	cytochrome c-type protein NapB
	NA	NA	NA	NA	NA	NA	NA	NA	NA		K02569	napC	cytochrome c-type protein NapC
	NA	-3.14397	1.29864	NA	NA	NA	NA	NA	NA		K02570	napD	periplasmic nitrate reductase NapD
	NA	-2.73022	1.51317	NA	NA	NA	NA	NA	NA		K02572	napF	ferredoxin-type protein NapF
	0.73831	-2.40117	3.07758	NA	NA	NA	NA	NA	NA	*	K02573	napG	ferredoxin-type protein NapG
	-0.398141	3.38686	3.11008	NA	NA	NA	NA	NA	-1.2437	*	K02574	napH	ferredoxin-type protein NapH
	0.850983	-7.19923	0.363285	-5.39362	-0.630269	-2.0338	-1.09089	-0.738473	-0.360409		K02575	NRT, narK, nrtP, nasA	MFS transporter, NNP family, nitrate/nitrite transporter
	4.10075	NA	2.96406	0.191083	NA	NA	NA	NA	-0.486823	*	K02584	nifA	Nif-specific regulatory protein
	-7.81265	NA	-0.907976	NA	NA	NA	NA	NA	NA		K02585	nifB	nitrogen fixation protein NifB
	NA	NA	-1.01063	NA	NA	NA	NA	NA	-7.62164		K02586	nifD	nitrogenase molybdenum-iron protein alpha chain [EC:1.18.6.1]
	NA	NA	-0.0474068	NA	NA	NA	NA	NA	-5.48169		K02587	nifE	nitrogenase molybdenum-cofactor synthesis protein NifE
	NA	NA	-1.56223	NA	NA	NA	NA	NA	NA		K02588	nifH	nitrogenase iron protein NifH [EC:1.18.6.1]
	3.83182	NA	2.81379	0.905397	NA	NA	NA	NA	-3.9808	*	K02589	nifHD1, nifI1	nitrogen regulatory protein PII 1
	NA	NA	0.305528	NA	NA	NA	NA	NA	NA		K02590	nifHD2, nifI2	nitrogen regulatory protein PII 2
	NA	NA	0.0978976	NA	NA	NA	NA	NA	-6.345		K02591	nifK	nitrogenase molybdenum-iron protein beta chain [EC:1.18.6.1]
	NA	NA	-0.0548402	NA	NA	NA	NA	NA	-6.28382		K02592	nifN	nitrogenase molybdenum-iron protein NifN
	NA	NA	0.298804	NA	NA	NA	NA	NA	NA		K02593	nifT	nitrogen fixation protein NifT
	-6.40577	NA	-0.366538	NA	NA	NA	NA	NA	NA		K02594	nifV	homocitrate synthase NifV [EC:2.3.3.14]
	NA	NA	0.680277	NA	NA	NA	NA	NA	NA		K02595	nifW	nitrogenase-stabilizing/protective protein
	NA	NA	0.171992	NA	NA	NA	NA	NA	NA		K02596	nifX	nitrogen fixation protein NifX
	NA	NA	-0.145448	NA	NA	NA	NA	NA	NA		K02597	nifZ	nitrogen fixation protein NifZ
	NA	NA	-5.40464	NA	NA	NA	NA	NA	NA		K02598	nirC	nitrite transporter NirC
	0.548409	0.370848	0.468199	1.00898	0.765616	0.801224	1.19326	0.916057	0.810158		K02600	nusA	N utilization substance protein A
	0.351848	0.258847	0.113116	1.24013	0.685201	0.663012	0.889149	0.819901	0.822097		K02601	nusG	transcriptional antiterminator NusG
	-7.47824	NA	-1.79492	NA	NA	NA	-1.33679	NA	-6.75155		K02609	paaA	ring-1,2-phenylacetyl-CoA epoxidase subunit PaaA [EC:1.14.13.149]
	NA	NA	-3.50958	NA	NA	NA	-2.29592	NA	-7.24523		K02610	paaB	ring-1,2-phenylacetyl-CoA epoxidase subunit PaaB
	NA	NA	-2.18883	NA	NA	NA	-2.03062	NA	NA		K02611	paaC	ring-1,2-phenylacetyl-CoA epoxidase subunit PaaC [EC:1.14.13.149]
	NA	NA	-3.31007	NA	NA	NA	-1.49163	NA	NA		K02612	paaD	ring-1,2-phenylacetyl-CoA epoxidase subunit PaaD
	NA	NA	-8.60104	NA	NA	NA	NA	NA	NA		K02613	paaE	ring-1,2-phenylacetyl-CoA epoxidase subunit PaaE
	0.297863	-2.76698	-0.673216	NA	0.752224	1.6864	2.6044	0.986622	1.0116	*	K02614	paaI	acyl-CoA thioesterase [EC:3.1.2.-]
	NA	NA	-2.9738	NA	NA	NA	NA	NA	NA		K02615	paaJ	acetyl-CoA acetyltransferase [EC:2.3.1.-]
	-7.11206	NA	-4.98472	-2.8938	-5.52524	NA	-6.18816	NA	NA		K02616	paaX	phenylacetic acid degradation operon negative regulatory protein
	NA	NA	-4.78324	NA	NA	NA	NA	NA	NA		K02617	paaY	phenylacetic acid degradation protein
	NA	NA	-3.54782	NA	NA	NA	NA	NA	NA		K02618	paaZ	oxepin-CoA hydrolase / 3-oxo-5,6-dehydrosuberyl-CoA semialdehyde dehydrogenase [EC:3.3.2.12 1.17.1.7]
	0.492655	1.60611	1.56299	-2.09361	NA	NA	NA	NA	-2.58086		K02619	pabC	4-amino-4-deoxychorismate lyase [EC:4.1.3.38]
	NA	NA	-7.19367	NA	NA	NA	-6.19393	NA	NA		K02621	parC	topoisomerase IV subunit A [EC:5.99.1.-]
	NA	NA	-7.29427	-3.86455	NA	NA	-7.29814	-9.87215	NA		K02622	parE	topoisomerase IV subunit B [EC:5.99.1.-]
	NA	NA	NA	NA	NA	NA	NA	NA	NA		K02623	pcaQ	LysR family transcriptional regulator, pca operon transcriptional activator
	NA	NA	-8.02181	NA	NA	NA	NA	NA	NA		K02624	pcaR	IclR family transcriptional regulator, pca regulon regulatory protein
	-0.809314	NA	0.559925	NA	NA	-4.17747	-1.52428	-3.52519	NA		K02626	pdaD	arginine decarboxylase [EC:4.1.1.19]
	NA	NA	-0.668391	NA	NA	NA	NA	NA	NA		K02635	petB	cytochrome b6
	NA	NA	-0.0771908	NA	NA	NA	NA	NA	NA		K02636	petC	cytochrome b6-f complex iron-sulfur subunit [EC:1.10.9.1]
	NA	NA	NA	NA	NA	NA	NA	NA	NA		K02639	petF	ferredoxin
	NA	NA	-5.31153	NA	NA	NA	NA	NA	NA		K02647	cdaR	carbohydrate diacid regulator
	1.55135	0.640438	1.13016	NA	NA	NA	NA	NA	-5.90421		K02650	pilA	type IV pilus assembly protein PilA
	NA	NA	-3.98591	-3.24368	NA	NA	-3.8611	NA	NA		K02651	flp, pilA	pilus assembly protein Flp/PilA
	2.51996	3.05339	3.44264	-1.19595	NA	NA	-5.90667	NA	-2.27372	*	K02652	pilB	type IV pilus assembly protein PilB
	3.09614	3.13318	2.98375	-1.15498	NA	NA	NA	NA	-1.82913	*	K02653	pilC	type IV pilus assembly protein PilC
	1.29036	1.13108	1.03226	-2.50865	NA	NA	-3.85267	NA	-2.93586		K02654	pilD, pppA	leader peptidase (prepilin peptidase) / N-methyltransferase [EC:3.4.23.43 2.1.1.-]
	NA	NA	NA	-2.91788	NA	NA	-4.58572	NA	NA		K02655	pilE	type IV pilus assembly protein PilE
	-4.08246	2.0938	1.36575	NA	NA	NA	NA	NA	NA	*	K02656	pilF	type IV pilus assembly protein PilF
	NA	NA	-3.38461	NA	NA	NA	NA	NA	NA		K02657	pilG	twitching motility two-component system response regulator PilG
	NA	NA	-4.23796	NA	NA	NA	NA	NA	NA		K02658	pilH	twitching motility two-component system response regulator PilH
	NA	NA	NA	NA	NA	NA	NA	NA	NA		K02659	pilI	twitching motility protein PilI
	NA	NA	-3.959	-1.71138	NA	NA	NA	NA	-7.23262		K02660	pilJ	twitching motility protein PilJ
	1.19736	NA	1.72784	-0.92299	NA	NA	-4.20679	NA	NA	*	K02662	pilM	type IV pilus assembly protein PilM
	NA	-1.82775	-1.64269	-4.79001	NA	NA	-5.3029	NA	NA		K02663	pilN	type IV pilus assembly protein PilN
	-2.86007	NA	-1.18367	-3.19924	NA	NA	NA	NA	NA		K02664	pilO	type IV pilus assembly protein PilO
	-1.19054	NA	-0.701628	-2.41724	NA	NA	NA	NA	NA		K02665	pilP	type IV pilus assembly protein PilP
	2.67236	2.78757	2.77957	-0.537902	NA	NA	-5.68182	NA	-1.93553	*	K02666	pilQ	type IV pilus assembly protein PilQ
	0.284175	NA	0.158816	NA	NA	NA	NA	NA	NA		K02667	pilR	two-component system, NtrC family, response regulator PilR
	-3.09553	NA	-4.74135	NA	NA	NA	NA	NA	NA		K02668	pilS	two-component system, NtrC family, sensor histidine kinase PilS [EC:2.7.13.3]
	3.32715	3.11853	3.0315	-0.283345	NA	NA	NA	NA	-1.58335	*	K02669	pilT	twitching motility protein PilT
	NA	NA	-3.03794	-1.05612	NA	NA	-3.7333	NA	NA		K02670	pilU	twitching motility protein PilU
	NA	NA	NA	NA	NA	NA	NA	NA	NA		K02671	pilV	type IV pilus assembly protein PilV
	-0.679613	-0.24748	0.954752	NA	NA	NA	NA	NA	NA		K02672	pilW	type IV pilus assembly protein PilW
	NA	NA	NA	NA	NA	NA	NA	NA	NA		K02673	pilX	type IV pilus assembly protein PilX
	3.44504	1.17969	3.34695	-0.69973	NA	NA	-5.76839	NA	NA	*	K02674	pilY1	type IV pilus assembly protein PilY1
	NA	NA	NA	NA	NA	NA	NA	NA	NA		K02676	pilZ	type IV pilus assembly protein PilZ
	NA	NA	NA	NA	NA	NA	NA	NA	NA		K02679	ppdA	prepilin peptidase dependent protein A
	NA	NA	NA	NA	NA	NA	NA	NA	NA		K02680	ppdB	prepilin peptidase dependent protein B
	NA	NA	NA	NA	NA	NA	NA	NA	NA		K02681	ppdC	prepilin peptidase dependent protein C
	NA	NA	-6.45907	NA	NA	NA	NA	NA	NA		K02682	ppdD	prepilin peptidase dependent protein D
	1.93141	0.825957	-1.69477	4.5868	5.2197	5.16296	4.94916	4.86702	4.82429	*	K02683	PRI	DNA primase [EC:2.7.7.-]
	2.08402	-2.1128	0.855769	4.3808	3.13602	1.93864	3.20982	4.50273	4.36013	*	K02685	PRI2	DNA primase large subunit [EC:2.7.7.-]
	NA	NA	NA	NA	NA	NA	NA	NA	NA		K02686	priB	primosomal replication protein N
	0.57264	0.912416	0.964141	-2.4816	NA	NA	-3.83633	NA	-4.01494		K02687	prmA	ribosomal protein L11 methyltransferase [EC:2.1.1.-]
	NA	NA	NA	NA	NA	NA	NA	NA	NA		K02688	prpR	transcriptional regulator, propionate catabolism operon regulatory protein
	NA	NA	NA	NA	NA	NA	NA	NA	-3.59684		K02689	psaA	photosystem I P700 chlorophyll a apoprotein A1
	NA	NA	NA	NA	NA	NA	NA	NA	-3.9484		K02705	psbC	photosystem II CP43 chlorophyll apoprotein
	NA	NA	NA	NA	NA	NA	NA	NA	-4.17404		K02707	psbE	photosystem II cytochrome b559 subunit alpha
	NA	NA	NA	NA	NA	NA	NA	NA	NA		K02742	sprT	SprT protein
	NA	NA	NA	NA	NA	NA	NA	NA	NA		K02745	PTS-Aga-EIIB, agaV	PTS system, N-acetylgalactosamine-specific IIB component [EC:2.7.1.69]
	NA	NA	NA	NA	NA	NA	NA	NA	NA		K02747	PTS-Aga-EIID, agaE	PTS system, N-acetylgalactosamine-specific IID component
	NA	NA	NA	NA	NA	NA	NA	NA	NA		K02752	PTS-Asc-EIIB, ascF	PTS system, arbutin-, cellobiose-, and salicin-specific IIB component [EC:2.7.1.69]
	NA	NA	NA	NA	NA	NA	NA	NA	NA		K02755	PTS-Bgl-EIIA, bglF	PTS system, beta-glucosides-specific IIA component [EC:2.7.1.69]
	NA	NA	NA	NA	NA	NA	NA	NA	NA		K02756	PTS-Bgl-EIIB, bglF	PTS system, beta-glucosides-specific IIB component [EC:2.7.1.69]
	NA	NA	NA	NA	NA	NA	NA	NA	NA		K02757	PTS-Bgl-EIIC, bglF	PTS system, beta-glucosides-specific IIC component
	NA	NA	NA	NA	NA	NA	NA	NA	NA		K02759	PTS-Cel-EIIA, celC	PTS system, cellobiose-specific IIA component [EC:2.7.1.69]
	NA	NA	NA	NA	NA	NA	NA	NA	NA		K02760	PTS-Cel-EIIB, celA	PTS system, cellobiose-specific IIB component [EC:2.7.1.69]
	NA	NA	-7.21999	NA	NA	NA	NA	NA	NA		K02761	PTS-Cel-EIIC, celB	PTS system, cellobiose-specific IIC component
	NA	NA	-6.342	NA	NA	NA	NA	NA	NA		K02763	PTS-Dgl-EIIA, gamP	PTS system, D-glucosamine-specific IIA component [EC:2.7.1.69]
	NA	NA	-6.40375	NA	NA	NA	NA	NA	NA		K02764	PTS-Dgl-EIIB, gamP	PTS system, D-glucosamine-specific IIB component [EC:2.7.1.69]
	NA	NA	-6.40375	NA	NA	NA	NA	NA	NA		K02765	PTS-Dgl-EIIC, gamP	PTS system, D-glucosamine-specific IIC component
	NA	NA	-6.68628	NA	NA	NA	-8.40222	NA	NA		K02768	PTS-Fru-EIIA, fruB	PTS system, fructose-specific IIA component [EC:2.7.1.69]
	NA	NA	-7.82713	NA	NA	NA	-3.90501	NA	NA		K02769	PTS-Fru-EIIB, fruA	PTS system, fructose-specific IIB component [EC:2.7.1.69]
	NA	NA	-7.79966	NA	NA	NA	-3.87754	NA	NA		K02770	PTS-Fru-EIIC, fruA	PTS system, fructose-specific IIC component
	NA	NA	NA	NA	NA	NA	NA	NA	NA		K02773	PTS-Gat-EIIA, gatA	PTS system, galactitol-specific IIA component [EC:2.7.1.69]
	NA	NA	-8.05119	NA	NA	NA	-5.64167	NA	-7.998		K02774	PTS-Gat-EIIB, gatB	PTS system, galactitol-specific IIB component [EC:2.7.1.69]
	-7.21835	NA	-6.47112	NA	NA	NA	-3.41812	-4.49719	-5.27178		K02775	PTS-Gat-EIIC, gatC	PTS system, galactitol-specific IIC component
	NA	NA	NA	NA	NA	NA	NA	NA	NA		K02777	PTS-Glc-EIIA, crr	PTS system, glucose-specific IIA component [EC:2.7.1.69]
	NA	NA	-6.7841	NA	NA	NA	NA	NA	NA		K02778	PTS-Glc-EIIB, ptsG	PTS system, glucose-specific IIB component [EC:2.7.1.69]
	NA	NA	-6.67779	NA	NA	NA	NA	NA	NA		K02779	PTS-Glc-EIIC, ptsG	PTS system, glucose-specific IIC component
	NA	NA	NA	NA	NA	NA	NA	NA	NA		K02781	PTS-Gut-EIIA, srlB	PTS system, glucitol/sorbitol-specific IIA component [EC:2.7.1.69]
	NA	NA	-5.78497	NA	NA	NA	NA	NA	NA		K02782	PTS-Gut-EIIB, srlE	PTS system, glucitol/sorbitol-specific IIB component [EC:2.7.1.69]
	NA	NA	-8.03886	NA	NA	NA	NA	NA	NA		K02783	PTS-Gut-EIIC, srlA	PTS system, glucitol/sorbitol-specific IIC component
	NA	NA	NA	NA	NA	NA	NA	NA	NA		K02784	PTS-HPR.PTSH, ptsH	phosphocarrier protein HPr
	NA	NA	NA	NA	NA	NA	NA	NA	NA		K02790	PTS-Mal-EIIB, malX	PTS system, maltose and glucose-specific IIB component [EC:2.7.1.69]
	NA	NA	NA	NA	NA	NA	NA	NA	NA		K02791	PTS-Mal-EIIC, malX	PTS system, maltose and glucose-specific IIC component
	-4.05974	NA	-3.72931	NA	NA	NA	-6.30765	NA	NA		K02793	PTS-Man-EIIA, manX	PTS system, mannose-specific IIA component [EC:2.7.1.69]
	-5.10709	NA	NA	NA	NA	NA	NA	-8.38158	NA		K02794	PTS-Man-EIIB, manX	PTS system, mannose-specific IIB component [EC:2.7.1.69]
	NA	NA	-8.94847	NA	-7.38507	NA	-6.27219	NA	-6.43932		K02795	PTS-Man-EIIC, manY	PTS system, mannose-specific IIC component
	-3.88039	NA	NA	NA	NA	NA	-4.59298	-4.99228	-6.57049		K02796	PTS-Man-EIID, manZ	PTS system, mannose-specific IID component
	NA	NA	NA	NA	NA	NA	NA	NA	NA		K02798	PTS-Mtl-EIIA, mtlA	PTS system, mannitol-specific IIA component [EC:2.7.1.69]
	NA	NA	NA	NA	NA	NA	NA	NA	NA		K02799	PTS-Mtl-EIIB, mtlA	PTS system, mannitol-specific IIB component [EC:2.7.1.69]
	NA	NA	NA	NA	NA	NA	NA	NA	NA		K02800	PTS-Mtl-EIIC, mtlA	PTS system, mannitol-specific IIC component
	NA	NA	NA	NA	NA	NA	NA	NA	NA		K02802	PTS-Nag-EIIA, nagE	PTS system, N-acetylglucosamine-specific IIA component [EC:2.7.1.69]
	NA	NA	-5.22075	NA	NA	NA	NA	NA	NA		K02803	PTS-Nag-EIIB, nagE	PTS system, N-acetylglucosamine-specific IIB component [EC:2.7.1.69]
	NA	NA	-6.2132	NA	NA	NA	NA	NA	NA		K02804	PTS-Nag-EIIC, nagE	PTS system, N-acetylglucosamine-specific IIC component
	NA	-7.88051	-1.96731	NA	NA	NA	NA	NA	NA		K02805	rffA, wecE	dTDP-4-amino-4,6-dideoxygalactose transaminase [EC:2.6.1.59]
	NA	NA	-2.87501	NA	NA	NA	-6.57301	NA	NA		K02806	PTS-Ntr-EIIA, ptsN	PTS system, nitrogen regulatory IIA component [EC:2.7.1.69]
	NA	NA	NA	NA	NA	NA	NA	NA	NA		K02809	PTS-Scr-EIIB, scrA	PTS system, sucrose-specific IIB component [EC:2.7.1.69]
	NA	NA	NA	NA	NA	NA	NA	NA	NA		K02810	PTS-Scr-EIIC, scrA	PTS system, sucrose-specific IIC component
	NA	NA	NA	NA	NA	NA	NA	NA	NA		K02818	PTS-Tre-EIIB, treB	PTS system, trehalose-specific IIB component [EC:2.7.1.69]
	NA	NA	NA	NA	NA	NA	NA	NA	NA		K02819	PTS-Tre-EIIC, treB	PTS system, trehalose-specific IIC component
	-6.2794	NA	NA	-4.14815	NA	NA	NA	NA	NA		K02821	PTS-Ula-EIIA, ulaC, sgaA	PTS system, ascorbate-specific IIA component [EC:2.7.1.69]
	-6.15251	NA	-8.60323	NA	NA	NA	NA	NA	NA		K02822	PTS-Ula-EIIB, ulaB, sgaB	PTS system, ascorbate-specific IIB component [EC:2.7.1.69]
	2.36685	2.52413	2.21238	-0.998846	NA	NA	-3.69069	NA	-1.93969	*	K02823	pyrDII	dihydroorotate dehydrogenase electron transfer subunit
	NA	NA	-6.55228	NA	NA	NA	NA	NA	NA		K02824	pyrP, uraA	uracil permease
	-1.02921	NA	-1.20924	-5.60197	NA	NA	-6.11087	NA	NA		K02825	pyrR	pyrimidine operon attenuation protein / uracil phosphoribosyltransferase [EC:2.4.2.9]
	-4.89168	NA	-2.04497	4.10986	0.500118	NA	0.537223	-6.72308	-2.07053	*	K02826	qoxA	cytochrome aa3-600 menaquinol oxidase subunit II [EC:1.10.3.12]
	-2.78368	NA	-2.69445	2.09658	2.60669	NA	0.533972	-6.51451	-0.538324	*	K02827	qoxB	cytochrome aa3-600 menaquinol oxidase subunit I [EC:1.10.3.12]
	-5.3421	NA	-3.58664	2.38334	1.00256	NA	-0.452843	-6.22775	-2.51557	*	K02828	qoxC	cytochrome aa3-600 menaquinol oxidase subunit III [EC:1.10.3.12]
	NA	NA	NA	NA	NA	NA	-0.624416	NA	NA		K02829	qoxD	cytochrome aa3-600 menaquinol oxidase subunit IV [EC:1.10.3.12]
	0.0281685	-1.06535	-0.329144	-2.67107	NA	NA	-4.45458	NA	-5.22376		K02834	rbfA	ribosome-binding factor A
	0.578026	0.684493	0.525795	-3.94226	NA	NA	-5.12573	NA	-3.60705		K02835	prfA, MTRF1, MRF1	peptide chain release factor 1
	0.871909	1.20858	0.787584	-2.94431	NA	NA	-4.81773	NA	-3.53367		K02836	prfB	peptide chain release factor 2
	NA	NA	-9.71435	NA	NA	NA	-3.07316	NA	NA		K02837	prfC	peptide chain release factor 3
	0.0557774	-0.149488	-0.0697492	-3.612	NA	NA	-4.70088	NA	-3.6615		K02838	frr, MRRF, RRF	ribosome recycling factor
	NA	NA	NA	NA	NA	NA	NA	NA	NA		K02839	prfH	peptide chain release factor
	-3.90646	0.629276	-3.37869	NA	NA	NA	NA	NA	-4.53655		K02840	waaB, rfaB	UDP-D-galactose:(glucosyl)LPS alpha-1,6-D-galactosyltransferase [EC:2.4.1.-]
	-0.0204369	NA	-0.541313	NA	NA	NA	-4.50448	NA	NA		K02841	waaC, rfaC	heptosyltransferase I [EC:2.4.-.-]
	1.77278	2.16223	2.10269	-1.74485	NA	NA	NA	NA	-1.77797	*	K02843	waaF, rfaF	heptosyltransferase II [EC:2.4.-.-]
	1.16288	NA	0.328659	NA	NA	NA	NA	NA	NA		K02844	waaG, rfaG	UDP-glucose:(heptosyl)LPS alpha-1,3-glucosyltransferase [EC:2.4.1.-]
	NA	NA	NA	NA	NA	NA	NA	NA	NA		K02846	solA	N-methyl-L-tryptophan oxidase [EC:1.5.3.-]
	NA	NA	NA	NA	NA	NA	NA	NA	NA		K02847	waaL, rfaL	O-antigen ligase [EC:6.-.-.-]
	NA	NA	NA	NA	NA	NA	NA	NA	NA		K02848	waaP, rfaP	heptose (I) phosphotransferase [EC:2.7.1.-]
	NA	NA	-3.09986	NA	NA	NA	NA	NA	-1.11475		K02849	waaQ, rfaQ	heptosyltransferase III [EC:2.4.-.-]
	NA	NA	NA	NA	NA	NA	NA	NA	NA		K02850	waaY, rfaY	heptose (II) phosphotransferase [EC:2.7.1.-]
	-6.68385	NA	-2.56361	NA	NA	NA	NA	NA	-9.133		K02851	wecA, tagO, rfe	UDP-GlcNAc:undecaprenyl-phosphate GlcNAc-1-phosphate transferase [EC:2.7.8.33]
	NA	NA	NA	NA	NA	NA	NA	NA	NA		K02852	rffM	UDP-N-acetyl-D-mannosaminuronic acid transferase [EC:2.4.1.-]
	NA	NA	-4.35118	NA	NA	NA	NA	NA	NA		K02853	wzyE, rffT	4-alpha-L-fucosyltransferase [EC:2.4.1.-]
	NA	NA	NA	NA	NA	NA	NA	NA	NA		K02854	rhaR	AraC family transcriptional regulator, L-rhamnose operon transcriptional activator RhaR
	NA	NA	NA	NA	NA	NA	NA	NA	NA		K02855	rhaS	AraC family transcriptional regulator, L-rhamnose operon regulatory protein RhaS
	NA	NA	NA	NA	NA	NA	NA	NA	NA		K02856	K02856, rhaT	L-rhamnose-H+ transport protein
	-1.07104	-1.54955	-1.43958	2.78051	0.925536	2.54965	2.61786	2.01965	2.40066	*	K02858	ribB, RIB3	3,4-dihydroxy 2-butanone 4-phosphate synthase [EC:4.1.99.12]
	-0.210972	0.158003	0.107716	-2.92899	NA	NA	-4.1116	NA	-4.67725		K02860	rimM	16S rRNA processing protein RimM
	NA	NA	NA	NA	NA	NA	0.50068	NA	-5.24662		K02862	ctaG	putative membrane protein
	0.870625	0.0988588	0.413777	0.882679	0.725196	0.83368	0.5769	0.701137	0.681962		K02863	RP-L1, MRPL1, rplA	large subunit ribosomal protein L1
	0.39643	-0.107426	0.0400788	0.793374	0.76959	1.27836	0.988066	0.759304	0.824608		K02864	RP-L10, MRPL10, rplJ	large subunit ribosomal protein L10
	1.66481	0.682507	0.973636	4.85722	4.67771	4.91773	4.93015	4.80308	4.8244	*	K02866	RP-L10e, RPL10	large subunit ribosomal protein L10e
	0.767076	0.101929	0.50807	1.06092	0.643201	0.597386	0.791952	0.550933	0.572155		K02867	RP-L11, MRPL11, rplK	large subunit ribosomal protein L11
	0.803627	0.255856	-1.39452	4.31493	3.75372	4.00653	4.52909	3.9259	4.25622	*	K02869	RP-L12, rpl12	large subunit ribosomal protein L12
	0.27263	0.465981	0.382673	1.15003	0.551784	0.693062	0.904764	0.753991	0.736166		K02871	RP-L13, MRPL13, rplM	large subunit ribosomal protein L13
	2.65	0.130544	-1.64744	6.69847	3.61652	3.12876	4.70982	6.14064	5.1811	*	K02873	RP-L13e, RPL13	large subunit ribosomal protein L13e
	0.721095	0.110149	0.520211	0.919216	0.99605	1.05771	0.84707	0.738172	0.763113		K02874	RP-L14, MRPL14, rplN	large subunit ribosomal protein L14
	2.29253	0.658868	-1.88975	5.34177	5.1029	5.46148	5.42082	5.51086	5.26136	*	K02875	RP-L14e, RPL14	large subunit ribosomal protein L14e
	0.412693	-0.719157	-0.139235	0.815864	0.39331	0.441181	0.742542	0.531082	0.593963		K02876	RP-L15, MRPL15, rplO	large subunit ribosomal protein L15
	2.44264	0.951956	0.991009	4.78289	5.30306	5.01611	5.05747	4.9096	4.96541	*	K02877	RP-L15e, RPL15	large subunit ribosomal protein L15e
	0.219436	-0.463948	0.165962	-2.60748	NA	NA	-5.37244	NA	-4.20554		K02878	RP-L16, MRPL16, rplP	large subunit ribosomal protein L16
	-0.90079	-0.0158413	0.0527142	-3.02783	NA	NA	-5.38636	NA	-4.32219		K02879	RP-L17, MRPL17, rplQ	large subunit ribosomal protein L17
	0.233918	-0.465666	0.0718279	0.739293	0.84753	0.759759	0.971923	0.928821	0.76742		K02881	RP-L18, MRPL18, rplR	large subunit ribosomal protein L18
	2.20732	0.601265	1.07663	4.92162	4.61029	4.64789	4.87311	4.73294	4.72134	*	K02883	RP-L18e, RPL18	large subunit ribosomal protein L18e
	-0.0769291	0.059687	0.129506	-3.17535	NA	NA	NA	NA	-4.06174		K02884	RP-L19, MRPL19, rplS	large subunit ribosomal protein L19
	2.34471	0.656665	1.6224	4.78746	4.6819	4.50305	4.84979	4.69229	4.73156	*	K02885	RP-L19e, RPL19	large subunit ribosomal protein L19e
	0.683185	0.923987	0.841333	0.691273	0.896099	1.24414	0.857582	0.809727	0.893119		K02886	RP-L2, MRPL2, rplB	large subunit ribosomal protein L2
	0.197732	-0.214666	0.131612	-3.0939	NA	NA	-5.68658	NA	-4.51463		K02887	RP-L20, MRPL20, rplT	large subunit ribosomal protein L20
	-0.321346	0.126787	0.00689926	-3.28233	NA	NA	-5.14394	NA	-4.55434		K02888	RP-L21, MRPL21, rplU	large subunit ribosomal protein L21
	2.29875	1.14456	1.49687	4.81744	4.96245	4.94362	5.22336	4.98816	4.81523	*	K02889	RP-L21e, RPL21	large subunit ribosomal protein L21e
	0.487959	0.614705	0.365549	0.765447	0.827834	0.979742	1.05081	0.897374	0.862984		K02890	RP-L22, MRPL22, rplV	large subunit ribosomal protein L22
	0.575343	-0.0726286	0.172417	0.987195	0.699527	0.801905	0.791411	0.71956	0.661257		K02892	RP-L23, MRPL23, rplW	large subunit ribosomal protein L23
	0.799626	-0.252812	0.291753	0.957681	0.715344	0.800016	0.918208	0.848486	0.61417		K02895	RP-L24, MRPL24, rplX	large subunit ribosomal protein L24
	1.17061	-1.84698	0.591795	3.38265	1.64984	1.97645	3.29607	4.44067	4.17921	*	K02896	RP-L24e, RPL24	large subunit ribosomal protein L24e
	0.896076	0.803081	0.517529	-3.02582	NA	NA	-6.72763	NA	-4.20471		K02897	RP-L25, rplY	large subunit ribosomal protein L25
	0.0564216	-0.187603	0.175013	-3.3129	NA	NA	-4.96997	NA	-4.38581		K02899	RP-L27, MRPL27, rpmA	large subunit ribosomal protein L27
	-0.149155	-0.86613	-0.363533	-4.43485	NA	NA	NA	NA	NA		K02902	RP-L28, MRPL28, rpmB	large subunit ribosomal protein L28
	0.0124297	-0.967691	-0.595182	0.405292	0.368103	-0.0228043	0.660785	0.52096	0.508992		K02904	RP-L29, rpmC	large subunit ribosomal protein L29
	0.707544	0.43941	0.738713	0.676269	1.01355	0.911452	0.811111	0.866523	1.11823		K02906	RP-L3, MRPL3, rplC	large subunit ribosomal protein L3
	0.774121	-0.544229	0.0757059	0.998751	1.1935	0.818304	1.2937	1.09644	1.10866		K02907	RP-L30, MRPL30, rpmD	large subunit ribosomal protein L30
	2.71748	1.30992	-2.43249	5.20139	5.23642	5.31793	5.39693	5.11397	4.92926	*	K02908	RP-L30e, RPL30	large subunit ribosomal protein L30e
	-1.69055	-0.99055	-0.467086	-3.75794	NA	NA	-7.4982	NA	-5.24147		K02909	RP-L31, rpmE	large subunit ribosomal protein L31
	1.95009	0.872274	-2.98366	4.70035	4.60846	4.3441	4.97219	4.38601	4.43014	*	K02910	RP-L31e, RPL31	large subunit ribosomal protein L31e
	-0.137861	0.0405252	-0.147027	-3.55416	NA	NA	NA	NA	-7.36389		K02911	RP-L32, MRPL32, rpmF	large subunit ribosomal protein L32
	2.36984	0.570635	0.622397	4.84143	4.54594	4.63249	4.83258	4.81178	4.75218	*	K02912	RP-L32e, RPL32	large subunit ribosomal protein L32e
	-1.8292	-2.74243	-1.98885	-3.57258	NA	NA	NA	NA	NA		K02913	RP-L33, MRPL33, rpmG	large subunit ribosomal protein L33
	-6.9502	-1.37695	-1.787	NA	NA	NA	NA	NA	NA		K02914	RP-L34, MRPL34, rpmH	large subunit ribosomal protein L34
	2.29513	1.69282	-2.41684	5.5554	4.74698	5.00645	2.24809	3.98555	3.69299	*	K02915	RP-L34e, RPL34	large subunit ribosomal protein L34e
	-0.238717	-0.598427	-0.335724	-4.69229	NA	NA	-7.23285	NA	-5.41146		K02916	RP-L35, MRPL35, rpmI	large subunit ribosomal protein L35
	2.79889	NA	-2.57102	5.33479	3.7411	2.91697	4.35286	4.37031	4.84324	*	K02917	RP-L35Ae, RPL35A	large subunit ribosomal protein L35Ae
	-6.22587	-1.59419	-1.11299	NA	NA	NA	NA	NA	NA		K02919	RP-L36, MRPL36, rpmJ	large subunit ribosomal protein L36
	1.5995	1.06731	0.918982	4.70865	4.74159	4.73002	5.01587	5.03593	4.73566	*	K02921	RP-L37Ae, RPL37A	large subunit ribosomal protein L37Ae
	1.22119	NA	-3.50432	2.7226	2.95487	2.22008	3.01489	3.18623	3.91546	*	K02922	RP-L37e, RPL37	large subunit ribosomal protein L37e
	-0.418793	0.368972	0.0595752	2.28036	4.39668	4.49726	4.95218	4.38465	4.37148	*	K02924	RP-L39e, RPL39	large subunit ribosomal protein L39e
	0.137122	-0.521825	0.0910811	-3.01848	NA	NA	-4.60388	-9.92369	-3.43933		K02926	RP-L4, MRPL4, rplD	large subunit ribosomal protein L4
	1.10046	0.582313	0.0895359	3.96472	4.36177	4.77627	4.6847	4.40269	4.34398	*	K02927	RP-L40e, RPL40	large subunit ribosomal protein L40e
	2.51033	0.720121	1.21802	4.92896	4.80092	5.18504	4.96417	4.50458	4.58374	*	K02929	RP-L44e, RPL44	large subunit ribosomal protein L44e
	2.42201	0.830076	1.06019	4.52041	5.19086	5.14796	4.87421	4.87333	4.89312	*	K02930	RP-L4e, RPL4	large subunit ribosomal protein L4e
	0.71973	0.068633	0.485648	0.799928	1.00277	0.957087	0.834385	0.741779	0.832579		K02931	RP-L5, MRPL5, rplE	large subunit ribosomal protein L5
	0.89244	0.0443204	0.49368	1.09946	0.653023	1.04479	1.0123	0.833075	0.873814		K02933	RP-L6, MRPL6, rplF	large subunit ribosomal protein L6
	-0.28699	-0.923391	-0.421946	-3.64744	NA	NA	-4.83785	NA	-4.56063		K02935	RP-L7, MRPL12, rplL	large subunit ribosomal protein L7/L12
	2.15728	0.619592	1.10095	5.03936	4.3173	4.6245	4.73306	4.77125	4.67863	*	K02936	RP-L7Ae, RPL7A	large subunit ribosomal protein L7Ae
	0.30858	0.496854	0.47868	-2.77827	NA	NA	-4.95229	NA	-4.20074		K02939	RP-L9, MRPL9, rplI	large subunit ribosomal protein L9
	1.88219	1.07278	-3.38271	4.99832	4.74884	4.83489	5.1524	4.93795	4.74714	*	K02944	RP-LX, rplX	large subunit ribosomal protein LX
	0.927735	0.198669	0.293904	-3.13215	NA	NA	-4.89631	NA	-4.11589		K02945	RP-S1, rpsA	small subunit ribosomal protein S1
	0.588575	0.419158	0.453259	1.02256	0.355516	0.443472	0.644462	0.354909	0.433072		K02946	RP-S10, MRPS10, rpsJ	small subunit ribosomal protein S10
	0.805066	0.295171	0.559269	0.762007	0.675486	0.825659	0.693242	0.753397	0.718434		K02948	RP-S11, MRPS11, rpsK	small subunit ribosomal protein S11
	0.676237	-0.100214	0.592471	1.26358	0.177672	0.483224	0.911077	0.519369	0.589349		K02950	RP-S12, MRPS12, rpsL	small subunit ribosomal protein S12
	0.624216	0.357241	0.633018	0.782301	0.934984	0.922159	0.972118	0.680485	0.708524		K02952	RP-S13, rpsM	small subunit ribosomal protein S13
	0.099401	-0.703995	-0.657632	0.417109	-0.187195	-2.82722	-1.7096	0.00972928	-0.418498		K02954	RP-S14, MRPS14, rpsN	small subunit ribosomal protein S14
	0.216725	-0.0829126	0.182224	1.06641	0.688541	0.748156	0.945604	0.825722	0.797822		K02956	RP-S15, MRPS15, rpsO	small subunit ribosomal protein S15
	0.161594	-1.07739	0.064089	-3.42226	NA	NA	-4.79673	NA	-3.95989		K02959	RP-S16, MRPS16, rpsP	small subunit ribosomal protein S16
	0.500457	-0.614871	-0.0495543	0.716931	0.835189	1.05961	1.0157	0.862147	0.689228		K02961	RP-S17, MRPS17, rpsQ	small subunit ribosomal protein S17
	1.88438	-2.15148	-2.51452	4.95692	2.90165	3.73417	2.76621	3.09088	3.8351	*	K02962	RP-S17e, RPS17	small subunit ribosomal protein S17e
	0.1276	-0.467278	-0.081719	-2.62827	NA	NA	-4.65079	NA	-4.23899		K02963	RP-S18, MRPS18, rpsR	small subunit ribosomal protein S18
	0.556645	0.203683	0.467764	0.795662	0.701618	0.706436	0.766518	0.392814	0.702363		K02965	RP-S19, rpsS	small subunit ribosomal protein S19
	2.4527	0.92604	1.131	4.81368	4.56701	4.17172	4.92708	4.65916	4.68091	*	K02966	RP-S19e, RPS19	small subunit ribosomal protein S19e
	0.509479	0.29716	0.537169	0.89745	1.05016	1.75906	1.07752	0.831942	0.996212	*	K02967	RP-S2, MRPS2, rpsB	small subunit ribosomal protein S2
	-2.23755	-1.23153	-0.579396	-6.21345	NA	NA	-4.20506	NA	-4.51665		K02968	RP-S20, rpsT	small subunit ribosomal protein S20
	-1.15803	-1.56092	-0.497658	-3.82637	NA	NA	-5.88045	NA	-4.91759		K02970	RP-S21, MRPS21, rpsU	small subunit ribosomal protein S21
	NA	NA	NA	NA	NA	NA	NA	NA	NA		K02972	sra	stationary-phase-induced ribosome-associated protein
	1.59351	0.82239	-1.52911	3.39736	4.83546	5.13022	5.02879	5.0504	4.97717	*	K02974	RP-S24e, RPS24	small subunit ribosomal protein S24e
	3.24683	2.03348	-0.806085	5.99615	5.9686	6.14308	6.28107	5.99825	5.42265	*	K02975	RP-S25e, RPS25	small subunit ribosomal protein S25e
	3.91499	2.29716	1.309	6.21457	6.2744	6.42271	6.30325	6.27831	6.22119	*	K02976	RP-S26e, RPS26	small subunit ribosomal protein S26e
	1.64292	0.908375	-2.57	4.67225	4.88125	5.24111	5.05176	4.92794	4.83157	*	K02977	RP-S27Ae, RPS27A	small subunit ribosomal protein S27Ae
	1.96178	0.639187	1.02697	3.30258	4.62417	4.59915	4.914	4.3813	4.45461	*	K02978	RP-S27e, RPS27	small subunit ribosomal protein S27e
	2.28208	0.734122	1.20738	4.74592	4.58898	4.57432	4.77028	4.53995	4.59256	*	K02979	RP-S28e, RPS28	small subunit ribosomal protein S28e
	0.472679	0.127216	0.583132	0.42266	0.814388	0.982701	0.725831	0.68335	0.820911		K02982	RP-S3, rpsC	small subunit ribosomal protein S3
	3.15958	1.88913	1.79277	4.22596	5.65336	5.75245	5.95797	4.82738	5.29486	*	K02983	RP-S30e, RPS30	small subunit ribosomal protein S30e
	2.22565	0.792634	1.65619	4.79488	5.09717	4.71096	4.98587	4.77314	4.74502	*	K02984	RP-S3Ae, RPS3A	small subunit ribosomal protein S3Ae
	0.610283	0.402403	0.355725	0.954101	0.839451	0.835586	0.924463	0.84378	0.871203		K02986	RP-S4, rpsD	small subunit ribosomal protein S4
	2.58913	1.11968	1.1705	5.0256	5.18766	5.20885	4.92423	5.11342	4.82146	*	K02987	RP-S4e, RPS4	small subunit ribosomal protein S4e
	0.671795	-0.259355	0.30571	0.828602	1.01272	0.666595	0.947709	0.865136	0.810561		K02988	RP-S5, MRPS5, rpsE	small subunit ribosomal protein S5
	0.00794046	0.0762824	-0.0439553	-2.92644	NA	NA	-4.75504	NA	-4.91693		K02990	RP-S6, MRPS6, rpsF	small subunit ribosomal protein S6
	2.39653	0.559643	-0.520983	4.57986	4.80413	4.77295	4.79082	4.69721	4.74908	*	K02991	RP-S6e, RPS6	small subunit ribosomal protein S6e
	0.475688	-0.255491	0.228352	0.986157	0.979811	0.99482	1.09203	0.869988	1.01104		K02992	RP-S7, MRPS7, rpsG	small subunit ribosomal protein S7
	0.922839	-0.328904	0.440508	1.14076	0.826104	1.17335	0.999654	0.790843	0.728123		K02994	RP-S8, rpsH	small subunit ribosomal protein S8
	2.38172	0.687797	1.1454	4.76536	4.71217	4.9088	4.8502	4.70834	4.57832	*	K02995	RP-S8e, RPS8	small subunit ribosomal protein S8e
	0.745416	0.185568	0.399752	1.00176	1.01794	1.21913	0.884619	0.667137	0.852337		K02996	RP-S9, MRPS9, rpsI	small subunit ribosomal protein S9
	3.16322	NA	0.216755	NA	NA	NA	NA	2.59517	4.80102	*	K03014	RPB6, POLR2F	DNA-directed RNA polymerases I, II, and III subunit RPABC2
	NA	NA	NA	NA	NA	NA	NA	NA	NA		K03030	PSMD14, RPN11, POH1	26S proteasome regulatory subunit N11
	0.130144	0.68621	0.725748	-3.12752	NA	NA	-4.69825	NA	-3.29576		K03040	rpoA	DNA-directed RNA polymerase subunit alpha [EC:2.7.7.6]
	2.9712	1.29447	2.02589	5.6182	6.29444	6.35457	5.48777	5.90941	5.87706	*	K03041	rpoA1	DNA-directed RNA polymerase subunit A' [EC:2.7.7.6]
	2.18157	1.41062	-0.219506	5.13085	5.35514	5.67761	5.07651	5.42748	5.17611	*	K03042	rpoA2	DNA-directed RNA polymerase subunit A" [EC:2.7.7.6]
	1.9064	1.9962	2.21347	-1.82039	NA	NA	-4.22424	NA	-1.52398	*	K03043	rpoB	DNA-directed RNA polymerase subunit beta [EC:2.7.7.6]
	1.01787	-6.32984	0.624205	3.2583	2.55614	3.70666	-1.2199	-0.123887	-0.134552	*	K03044	rpoB1	DNA-directed RNA polymerase subunit B' [EC:2.7.7.6]
	0.0949755	-3.16267	-0.156607	2.79078	0.91479	0.267359	-1.18712	-2.11065	-0.622298	*	K03045	rpoB2	DNA-directed RNA polymerase subunit B" [EC:2.7.7.6]
	1.30406	2.29315	2.26915	-1.96011	NA	NA	-4.63709	NA	-1.93344	*	K03046	rpoC	DNA-directed RNA polymerase subunit beta' [EC:2.7.7.6]
	2.34727	0.950844	1.42037	5.00794	5.26872	5.554	5.15872	5.18962	5.08854	*	K03047	rpoD	DNA-directed RNA polymerase subunit D [EC:2.7.7.6]
	NA	NA	NA	NA	NA	NA	-2.72153	NA	NA		K03048	rpoE	DNA-directed RNA polymerase subunit delta
	2.60425	0.80666	1.11416	5.09489	5.11706	5.41068	5.07748	4.94234	5.03714	*	K03049	rpoE1	DNA-directed RNA polymerase subunit E' [EC:2.7.7.6]
	2.04082	0.560927	0.842977	3.60567	4.68716	5.10694	4.91826	4.82802	4.67849	*	K03050	rpoE2	DNA-directed RNA polymerase subunit E" [EC:2.7.7.6]
	1.95621	0.998467	0.905455	4.51065	4.56231	4.57814	4.82549	4.76407	4.59754	*	K03051	rpoF	DNA-directed RNA polymerase subunit F [EC:2.7.7.6]
	1.77025	2.81406	-3.50064	4.41742	5.75774	5.84815	6.53048	5.69084	6.00053	*	K03052	rpoG	DNA-directed RNA polymerase subunit G [EC:2.7.7.6]
	1.51704	0.706098	1.17744	4.87223	4.13287	4.25639	4.74922	4.75323	4.65974	*	K03053	rpoH	DNA-directed RNA polymerase subunit H [EC:2.7.7.6]
	1.58459	0.362445	-1.59418	3.43885	4.31302	4.54469	4.83871	4.07028	4.37637	*	K03055	rpoK	DNA-directed RNA polymerase subunit K [EC:2.7.7.6]
	1.85084	0.559562	-3.74463	4.41617	4.40522	4.44263	4.8602	4.70575	4.5646	*	K03056	rpoL	DNA-directed RNA polymerase subunit L [EC:2.7.7.6]
	2.2517	0.823572	0.0836006	5.19294	4.89921	4.85934	5.30063	5.03468	4.96374	*	K03057	tfs	transcription elongation factor
	1.37449	0.924431	0.835152	4.08366	4.3812	5.03422	2.73929	4.58024	3.93081	*	K03058	rpoN	DNA-directed RNA polymerase subunit N [EC:2.7.7.6]
	-2.45198	0.548887	0.561608	-2.12216	4.34636	4.77949	4.89168	4.67437	4.33613	*	K03059	rpoP	DNA-directed RNA polymerase subunit P [EC:2.7.7.6]
	0.42199	-0.215087	0.02443	-2.18082	NA	NA	-5.20185	NA	-11.6564		K03060	rpoZ	DNA-directed RNA polymerase subunit omega [EC:2.7.7.6]
	1.81235	2.27007	1.53901	-2.49845	NA	NA	-3.48713	NA	-2.97125	*	K03070	secA	preprotein translocase subunit SecA
	NA	NA	NA	-4.03871	NA	NA	NA	NA	NA		K03071	secB	preprotein translocase subunit SecB
	0.713515	1.57961	1.5127	-1.99434	NA	NA	-4.39972	-8.09363	-2.28588		K03072	secD	preprotein translocase subunit SecD
	-0.410901	-0.223899	-0.0261962	-2.63747	NA	NA	-3.78346	NA	-4.33824		K03073	secE	preprotein translocase subunit SecE
	0.22087	1.56134	0.913643	-2.29739	NA	NA	-4.26703	NA	-3.05349		K03074	secF	preprotein translocase subunit SecF
	-0.291669	0.198544	-0.669794	NA	NA	NA	-4.29365	NA	-4.58095		K03075	secG	preprotein translocase subunit SecG
	0.790144	0.913592	1.08255	1.15318	1.50623	1.06792	1.21781	1.59761	1.27477		K03076	secY	preprotein translocase subunit SecY
	NA	NA	-6.0853	NA	NA	NA	NA	NA	NA		K03077	ulaF, sgaE	L-ribulose-5-phosphate 4-epimerase [EC:5.1.3.4]
	NA	NA	NA	NA	NA	NA	NA	NA	NA		K03078	ulaD, sgaH	3-dehydro-L-gulonate-6-phosphate decarboxylase [EC:4.1.1.85]
	NA	NA	NA	NA	NA	NA	NA	NA	NA		K03079	ulaE, sgaU	L-ribulose-5-phosphate 3-epimerase [EC:5.1.3.22]
	NA	NA	NA	NA	NA	NA	NA	NA	NA		K03080	sgbE	L-ribulose-5-phosphate 4-epimerase [EC:5.1.3.4]
	NA	NA	NA	NA	NA	NA	NA	NA	NA		K03081	sgbH	3-dehydro-L-gulonate-6-phosphate decarboxylase [EC:4.1.1.85]
	-7.73977	NA	-4.51163	NA	-8.48209	-3.02911	0.932851	2.48302	0.986125	*	K03082	sgbU	hexulose-6-phosphate isomerase [EC:5.-.-.-]
	0.692387	2.07812	1.64731	-1.71097	NA	NA	-4.59396	-10.2917	-2.44052	*	K03086	SIG1, rpoD	RNA polymerase primary sigma factor
	NA	NA	-9.35558	NA	NA	NA	NA	NA	NA		K03087	SIG2, rpoS	RNA polymerase nonessential primary-like sigma factor
	-8.81125	NA	-2.83929	-5.35772	NA	NA	-4.85395	NA	NA		K03088	SIG3.2, rpoE	RNA polymerase sigma-70 factor, ECF subfamily
	-0.980134	NA	-1.73953	-3.58481	NA	NA	-7.30902	NA	NA		K03089	SIG3.3.1, rpoH	RNA polymerase sigma-32 factor
	-8.287	NA	-6.27112	NA	NA	NA	NA	NA	NA		K03090	SIG3.3.2, sigB	RNA polymerase sigma-B factor
	NA	NA	-4.87292	NA	NA	NA	-1.62956	NA	NA		K03091	SIG3.4	RNA polymerase sporulation-specific sigma factor
	0.590086	0.618985	1.23131	-2.12959	NA	NA	-4.91897	NA	-2.45979		K03092	SIG54, rpoN	RNA polymerase sigma-54 factor
	NA	NA	NA	NA	NA	NA	NA	NA	-5.55813		K03093	SIGMA70	RNA polymerase sigma factor
	NA	NA	NA	NA	NA	NA	NA	NA	NA		K03095	sprL	SprT-like protein
	NA	NA	-7.87217	NA	NA	NA	NA	NA	NA		K03098	APOD	apolipoprotein D and lipocalin family protein
	-0.830776	0.121897	-0.056367	-3.31256	NA	NA	-5.65451	NA	-4.29635		K03100	lepB	signal peptidase I [EC:3.4.21.89]
	-0.27809	0.11356	-0.160467	-2.4438	NA	NA	-4.8153	NA	-3.73002		K03101	lspA	signal peptidase II [EC:3.4.23.36]
	2.08964	0.692002	0.571872	5.01352	4.3967	4.5219	4.9084	4.63446	4.73184	*	K03105	SRP19	signal recognition particle subunit SRP19
	1.05721	1.13211	1.08648	0.741731	1.06867	1.58142	1.1639	1.03683	1.10221		K03106	SRP54, ffh	signal recognition particle subunit SRP54
	0.569592	0.343838	0.394173	0.868336	0.460967	0.620636	0.668941	0.803723	0.993854		K03110	ftsY	fused signal recognition particle receptor
	-0.110093	-0.904851	-0.431187	-4.51432	NA	NA	-5.31533	NA	-4.76188		K03111	ssb	single-strand DNA-binding protein
	NA	NA	NA	NA	NA	NA	NA	NA	NA		K03112	damX	DamX protein
	0.34248	-1.54224	-1.45825	2.50743	2.29705	2.55566	2.69085	2.49548	2.44805	*	K03113	EIF1, SUI1	translation initiation factor 1
	0.560402	-0.940154	0.131587	1.16644	0.37591	0.448247	0.476866	0.851726	-0.310374		K03116	tatA	sec-independent protein translocase protein TatA
	-0.0228599	-0.222217	0.496041	-3.04329	NA	NA	NA	NA	-2.93314		K03117	tatB	sec-independent protein translocase protein TatB
	0.25319	0.816802	0.576625	1.26902	1.06056	0.712124	1.03592	0.893373	0.404608		K03118	tatC	sec-independent protein translocase protein TatC
	NA	NA	NA	-5.34954	NA	NA	NA	NA	NA		K03119	tauD	taurine dioxygenase [EC:1.14.11.17]
	1.93113	0.642789	0.986299	4.24107	4.24992	4.2209	4.71072	4.5476	4.37223	*	K03120	TBP, tbp	transcription initiation factor TFIID TATA-box-binding protein
	1.76394	0.451473	1.53644	4.80035	4.21011	4.23701	4.45291	4.2856	4.28645	*	K03124	TFIIB, GTF2B, SUA7, tfb	transcription initiation factor TFIIB
	2.14988	0.296789	1.04063	5.00201	4.79981	4.53043	5.04709	4.89715	4.93794	*	K03136	TFIIE1, GTF2E1, TFA1, tfe	transcription initiation factor TFIIE subunit alpha
	3.06522	0.841987	2.03223	4.09378	4.33206	4.61238	4.1412	2.93355	3.45063	*	K03146	thi1	thiamine biosynthetic enzyme
	1.56418	2.18671	1.52414	1.0345	1.63754	2.18557	0.996189	-0.933009	-0.249497	*	K03147	thiC	thiamine biosynthesis protein ThiC
	-7.45334	NA	-6.39243	NA	NA	NA	NA	NA	NA		K03148	thiF	sulfur carrier protein ThiS adenylyltransferase [EC:2.7.7.73]
	0.334507	1.18185	1.00141	-2.1621	NA	NA	-3.6626	NA	-2.52668		K03149	thiG	thiamine biosynthesis ThiG
	-7.65599	NA	-3.15519	NA	NA	NA	NA	NA	NA		K03150	thiH	thiamine biosynthesis ThiH
	-0.764738	-2.04038	-1.45677	1.46728	2.20598	2.28269	2.0944	2.19086	2.0069	*	K03151	thiI	thiamine biosynthesis protein ThiI
	1.46481	2.12009	1.62408	-1.55406	NA	NA	NA	NA	-1.99401	*	K03152	thiJ	4-methyl-5(b-hydroxyethyl)-thiazole monophosphate biosynthesis
	1.13284	2.09214	1.67939	-1.72133	NA	NA	-2.19741	NA	-7.18207	*	K03153	thiO	glycine oxidase [EC:1.4.3.19]
	0.429105	0.706515	0.412317	-2.81097	0.939645	1.05594	0.978833	-0.848522	-1.26367		K03154	thiS	sulfur carrier protein
	NA	NA	NA	NA	NA	NA	NA	NA	NA		K03162	ompA	major outer membrane protein
	NA	NA	5.71149	NA	NA	NA	3.43422	2.68419	5.23048	*	K03163	TOP1	DNA topoisomerase I [EC:5.99.1.2]
	2.43893	1.09324	0.71916	4.81267	5.56657	5.98543	5.17293	5.31204	5.26198	*	K03166	top6A	DNA topoisomerase VI subunit A [EC:5.99.1.3]
	2.58661	0.89581	1.46733	4.80885	5.51042	5.50699	5.18564	5.18626	5.27067	*	K03167	top6B	DNA topoisomerase VI subunit B [EC:5.99.1.3]
	0.346211	1.21366	1.1617	0.661206	1.89725	1.73097	0.971164	1.27865	1.26545	*	K03168	topA	DNA topoisomerase I [EC:5.99.1.2]
	0.538261	NA	-0.724048	-2.94048	NA	NA	-4.40099	NA	-1.8846		K03169	topB	DNA topoisomerase III [EC:5.99.1.2]
	5.15116	6.37337	5.54202	5.6126	7.26181	7.17456	6.1282	6.28739	6.43916	*	K03170	topG, rgy	reverse gyrase [EC:5.99.1.3 3.6.4.12]
	0.274942	0.3609	0.554042	-3.24678	-0.0413864	0.121355	-0.0734905	-1.65613	-1.42876		K03177	truB, PUS4, TRUB1	tRNA pseudouridine55 synthase [EC:5.4.99.25]
	1.00074	1.09299	0.962117	1.16558	1.64294	1.62383	1.11741	-0.607841	-0.697098		K03179	ubiA	4-hydroxybenzoate octaprenyltransferase [EC:2.5.1.-]
	NA	NA	NA	NA	NA	NA	NA	NA	NA		K03181	ubiC	chorismate--pyruvate lyase [EC:4.1.3.40]
	1.7347	2.44	1.81043	1.45083	1.91536	1.75751	1.87425	2.34003	2.15034	*	K03182	ubiD	3-octaprenyl-4-hydroxybenzoate carboxy-lyase UbiD [EC:4.1.1.-]
	0.445558	0.705716	0.53294	1.16034	0.557483	0.947206	-0.128636	0.759816	0.909605		K03183	ubiE	ubiquinone/menaquinone biosynthesis methyltransferase [EC:2.1.1.163 2.1.1.201]
	NA	NA	NA	NA	NA	NA	NA	NA	NA		K03184	ubiF	2-octaprenyl-3-methyl-6-methoxy-1,4-benzoquinol hydroxylase [EC:1.14.13.-]
	NA	NA	NA	NA	NA	NA	NA	NA	NA		K03185	ubiH	2-octaprenyl-6-methoxyphenol hydroxylase [EC:1.14.13.-]
	1.0364	0.92292	1.00051	1.5222	1.50818	1.54214	1.71064	1.48731	1.507	*	K03186	ubiX	3-octaprenyl-4-hydroxybenzoate carboxy-lyase UbiX [EC:4.1.1.-]
	NA	NA	-1.76051	NA	-3.64258	NA	-2.1239	NA	-5.51862		K03187	ureE	urease accessory protein
	-8.46231	NA	-1.91806	-4.78081	-3.27024	NA	-2.20812	NA	-6.24608		K03188	ureF	urease accessory protein
	NA	NA	-2.01149	-4.32958	-3.94492	NA	-2.36373	NA	-5.57341		K03189	ureG	urease accessory protein
	NA	NA	-1.78203	NA	-4.22122	NA	-3.51877	NA	NA		K03190	ureD, ureH	urease accessory protein
	NA	NA	-3.84501	NA	NA	NA	NA	NA	NA		K03192	ureJ	urease accessory protein
	NA	NA	NA	NA	NA	NA	NA	NA	NA		K03194	virB1	type IV secretion system protein VirB1
	NA	NA	NA	NA	NA	NA	NA	NA	NA		K03195	virB10, lvhB10	type IV secretion system protein VirB10
	NA	NA	-8.06285	-2.20163	NA	NA	-5.00288	NA	NA		K03196	virB11, lvhB11	type IV secretion system protein VirB11
	NA	NA	NA	NA	NA	NA	NA	NA	NA		K03197	virB2, lvhB2	type IV secretion system protein VirB2
	NA	NA	NA	NA	NA	NA	NA	NA	NA		K03198	virB3, lvhB3	type IV secretion system protein VirB3
	NA	NA	NA	-2.32609	NA	NA	-4.60936	NA	NA		K03199	virB4, lvhB4	type IV secretion system protein VirB4
	NA	NA	NA	NA	NA	NA	NA	NA	NA		K03200	virB5, lvhB5	type IV secretion system protein VirB5
	NA	NA	NA	NA	NA	NA	NA	NA	NA		K03201	virB6, lvhB6	type IV secretion system protein VirB6
	NA	NA	NA	NA	NA	NA	NA	NA	NA		K03203	virB8, lvhB8	type IV secretion system protein VirB8
	NA	NA	NA	-3.73203	NA	NA	-6.42965	NA	NA		K03204	virB9, lvhB9	type IV secretion system protein VirB9
	NA	NA	-6.02354	-1.2442	NA	NA	-3.50907	NA	NA		K03205	virD4, lvhD4	type IV secretion system protein VirD4
	NA	NA	NA	NA	NA	NA	NA	NA	NA		K03206	azr	azobenzene reductase [EC:1.7.1.6]
	NA	NA	NA	NA	NA	NA	NA	NA	NA		K03207	wcaH	colanic acid biosynthesis protein WcaH [EC:3.6.1.-]
	NA	NA	NA	NA	NA	NA	NA	NA	NA		K03208	wcaI	colanic acid biosynthesis glycosyl transferase WcaI
	-0.340629	0.0469047	0.109606	-3.08757	NA	NA	-4.26543	NA	-5.39073		K03210	yajC	preprotein translocase subunit YajC
	NA	NA	NA	NA	NA	NA	NA	NA	NA		K03212	rumB	23S rRNA (uracil747-C5)-methyltransferase [EC:2.1.1.189]
	NA	NA	NA	NA	NA	NA	NA	NA	NA		K03214	yfiF, trmG	RNA methyltransferase, TrmH family [EC:2.1.1.-]
	0.934114	1.30965	0.99696	-2.06395	NA	NA	-3.50471	NA	-2.57805		K03215	rumA	23S rRNA (uracil1939-C5)-methyltransferase [EC:2.1.1.190]
	NA	NA	-4.00774	NA	NA	NA	-4.69697	NA	NA		K03216	trmL, cspR	tRNA (cytidine/uridine-2'-O-)-methyltransferase [EC:2.1.1.207]
	0.181128	0.594604	0.862994	-3.22279	NA	NA	-4.79574	NA	-3.61022		K03217	yidC, spoIIIJ, OXA1	YidC/Oxa1 family membrane protein insertase
	0.173898	0.775823	0.356858	-2.10639	NA	NA	-4.75514	NA	-3.22989		K03218	rlmB	23S rRNA (guanosine2251-2'-O)-methyltransferase [EC:2.1.1.185]
	NA	NA	NA	NA	NA	NA	NA	NA	NA		K03219	yscC	type III secretion protein SctC
	NA	NA	NA	NA	NA	NA	NA	NA	NA		K03220	yscD	type III secretion protein SctD
	NA	NA	NA	NA	NA	NA	NA	NA	NA		K03221	yscF	type III secretion protein SctF
	NA	NA	NA	NA	NA	NA	NA	NA	NA		K03222	yscJ	type III secretion protein SctJ
	NA	NA	NA	NA	NA	NA	NA	NA	NA		K03223	yscL	type III secretion protein SctL
	NA	NA	NA	NA	NA	NA	NA	NA	NA		K03224	yscN	ATP synthase in type III secretion protein SctN [EC:3.6.3.14]
	NA	NA	NA	NA	NA	NA	NA	NA	NA		K03225	yscQ	type III secretion protein SctQ
	NA	NA	-6.32324	NA	NA	NA	NA	NA	NA		K03226	yscR	type III secretion protein SctR
	NA	NA	NA	NA	NA	NA	NA	NA	NA		K03227	yscS	type III secretion protein SctS
	NA	NA	NA	NA	NA	NA	NA	NA	NA		K03228	yscT	type III secretion protein SctT
	NA	NA	NA	NA	NA	NA	NA	NA	NA		K03229	yscU	type III secretion protein SctU
	NA	NA	-4.48963	NA	NA	NA	NA	NA	NA		K03230	yscV	type III secretion protein SctV
	2.66292	1.43804	1.4708	5.10426	5.53116	5.23842	5.28478	4.86033	5.0092	*	K03231	EEF1A	elongation factor 1-alpha
[truncated: 3,981 more rows]

## Sheet: Supplementary Table 7
		Supplementary Table 7. Enriched gene categories and genes coding key metabolic enzymes from the Kirishima hot spring metagenomes, collated from Supplementary Table 6.
	Pathway category		KO number	Gene name	Definition	Sample name and Enrichment scores
						K1	Y1	N1	M1	K2	I1	T1	G1	N2
			K15230	aclA	ATP-citrate lyase alpha-subunit [EC:2.3.3.8]	1.80294	8.33247	6.88766	ー	ーa	ー	ー	ー	ー
			K15231	aclB	ATP-citrate lyase beta-subunit [EC:2.3.3.8]	1.94348	7.11684	5.92805	ー	ー	ー	ー	ー	ー
		reverse TCA	K15232	ccsA	citryl-CoA synthetase large subunit [EC:6.2.1.18]	8.59747	ー	7.08896	5.35315	ー	ー	ー	ー	-1.15587
			K15233	ccsB	citryl-CoA synthetase small subunit	8.3641	ー	6.8263	5.1076	ー	ー	ー	ー	5.04927
			K15234	ccl	citryl-CoA lyase [EC:4.1.3.34]	7.35232	8.38788	7.82241	4.52077	ー	ー	ー	ー	4.82985
		DC/4-HB and 3-HP / 4-HB cycle	K14465		succinate semialdehyde reductase (NADPH) [EC:1.1.1.-]	1.57868	3.23326	-2.0064	0	7.37881	7.11502	6.87003	4.96267	5.05832
		DC/4-HB and 3-HP / 4-HB cycle	K14534	abfD	4-hydroxybutyryl-CoA dehydratase / vinylacetyl-CoA-Delta-isomerase [EC:4.2.1.120 5.3.3.3]	1.3204	1.83679	1.83069	5.40229	6.1491	6.08594	5.72162	4.73142	4.49474
		3-HP / 4-HB cycle	K14466		4-hydroxybutyryl-CoA synthetase (4-hydroxybutyrate-CoA ligase, AMP-forming) [EC:6.2.1.-]	-0.357841	4.10457	-0.955957	0	7.93888	8.0253	7.22971	5.3964	5.63367
		DC/4-HB	K14467		4-hydroxybutyryl-CoA synthetase (4-hydroxybutyrate-CoA ligase, AMP-forming) [EC:6.2.1.-]	3.77809	2.86338	-0.257671	8.89931	4.80004	7.06824	4.80145	3.24256	4.73045
		3-HP / 4-HB cycle	K15018		3-hydroxypropionyl-coenzyme A synthetase [EC:6.2.1.36]	-1.01857	3.39202	-0.756568	-0.178558	7.99356	6.80971	4.63445	3.72481	5.596
		3-HP / 4-HB cycle	K01964		acetyl-CoA/propionyl-CoA carboxylase [EC:6.4.1.2 6.4.1.3]	-1.96928	3.67008	-0.490051	0	8.11196	7.92969	7.34949	5.37058	5.63678
		3-Hydroxypropionate bi-cycle	K14468	mcr	malonyl-CoA reductase / 3-hydroxypropionate dehydrogenase (NADP+) [EC:1.2.1.75 1.1.1.298]	ー	ー	ー	ー	ー	ー	ー	ー	ー
	CO2 fixation	3-HP	K14469		acrylyl-CoA reductase (NADPH) / 3-hydroxypropionyl-CoA dehydratase / 3-hydroxypropionyl-CoA synthetase [EC:1.3.1.84 4.2.1.116 6.2.1.36]	ー	ー	ー	ー	ー	ー	ー	ー	ー
		reductive acetyl-CoA pathway	K00198	cooS, acsA	carbon-monoxide dehydrogenase catalytic subunit [EC:1.2.99.2 1.2.7.4]	3.24726	ー	1.11952	ー	ー	ー	ー	-6.08257	-3.94706
			K14138	acsB	acetyl-CoA synthase [EC:2.3.1.169]	4.29083	0	3.36035	0	0	0	0	0	0
			K00192	cdhA	acetyl-CoA decarbonylase/synthase complex subunit alpha [EC:1.2.7.4]	0.302107	ー		ー	ー	ー	ー	ー	ー
			K00193	cdhC	acetyl-CoA decarbonylase/synthase complex subunit beta [EC:2.3.1.-]	-0.685933	ー	-0.593935	ー	ー	ー	ー	ー	ー
			K00194	cdhD, acsD	acetyl-CoA decarbonylase/synthase complex subunit delta [EC:2.1.1.245]	-1.31237	ー	-0.181074	ー	ー	ー	ー	ー	ー
			K00197		cdhE, acsC_acetyl-CoA decarbonylase/synthase complex subunit gamma [EC:2.1.1.245]	3.89004	ー	2.51719	ー	ー	ー	ー	ー	ー
			K07321		cooC_CO dehydrogenase maturation factor	3.23571	ー	1.80635	ー	ー	ー	ー	ー	ー
			K15023	acsE	5-methyltetrahydrofolate corrinoid/iron sulfur protein methyltransferase [EC:2.1.1.258]	3.36715	ー	2.62055	ー	ー	ー	ー	ー	ー
		Calvin cycle	K01601	rbcL	ribulose-bisphosphate carboxylase large chain [EC:4.1.1.39]	-0.0900184	ー	-1.29032	-2.41836	-1.50969	-3.6926	0.795761	0.0780083	0.454414
			K01602	rbcS	ribulose-bisphosphate carboxylase small chain [EC:4.1.1.39]	ー	ー	-1.88227	-2.37721	ー	ー	-1.01108	ー	ー
	Sulfur metabolism	SOX system	K17222	soxA1	sulfur-oxidizing protein SoxA	4.69528	1.50327	4.02985	0.553222	ー	ー	ー	ー	ー
			K17223	soxX	sulfur-oxidizing protein SoxX	4.62387	ー	2.72298	1.16178	ー	ー	ー	ー	ー
			K17224	soxB1	sulfur-oxidizing protein SoxB	4.9997	1.99505	5.34659	1.29366	ー	ー	ー	ー	1.06193
			K17225	soxC	sulfane dehydrogenase subunit SoxC	-5.91702	ー	-2.49265	0	ー	ー	ー	ー	ー
			K17226	soxY	sulfur-oxidizing protein SoxY	2.88686	0.370676	2.70039	-0.383176	ー	ー	ー	ー	-1.22062
			K17227	soxZ	sulfur-oxidizing protein SoxZ	3.49769	0.964809	3.38248	0.721207	ー	ー	ー	ー	-0.889795
		SQR system	K17218	sqr	sulfide:quinone oxidoreductase [EC:1.8.5.-]	2.93564	3.93853	3.25513	2.38243	3.54465	3.56797	3.86897	4.07592	3.81396
			K17219	sreA	sulfur reductase molybdopterin subunit	-0.19482	4.11228	-0.299082	0	9.10104	9.64444	8.1774	5.74833	7.43581
			K17220	sreB	sulfur reductase FeS subunit	-1.91926	4.27047	-2.28981	0	8.44198	9.18226	7.92252	5.79427	6.76829
		APS pathway	K11180	dsrA	sulfite reductase alpha subunit [EC:1.8.99.3 1.8.99.1]	3.62578	ー	2.57107	4.69238	1.55851	1.21334	3.72085	4.84693	3.92634
			K11181	dsrB	sulfite reductase beta subunit [EC:1.8.99.3 1.8.99.1]	4.25528	0	3.06396	5.48365	2.3792	1.1686	3.79748	4.15865	3.77429
			K00394	aprA	adenylylsulfate reductase, subunit A [EC:1.8.99.2]	4.61456	-3.65703	3.5897	2.83024	2.76408	2.55062	3.91148	4.91723	4.63283
			K00395	aprB	adenylylsulfate reductase, subunit B [EC:1.8.99.2]	3.63573	-3.80601	2.10339	1.21111	1.67502	1.99864	3.09452	4.31951	3.74829
			K00958	sat/met3	sulfate adenylyltransferase [EC:2.7.7.4]	2.98377	-3.62002	1.63376	1.42756	1.48505	1.13773	2.2678	3.37652	3.24013
		Thiosulfate Oxidation	K16933	doxB	heme bearing subunit I of the terminal oxidase	0.0603043	4.11943	-1.25047	ー	8.54387	7.55157	7.60269	5.9779	5.75051
			K16936	doxA	thiosulfate dehydrogenase [quinone] small subunit [EC:1.8.5.2]	-3.42422	3.11355	-3.50468	ー	7.07659	7.05618	6.77253	5.72608	5.6794
			K16934	doxC	terminal oxidase subunit	0.21264	4.42231	-1.68335	ー	8.64761	8.12619	7.83054	6.39825	5.9892
			K16935	doxE	terminal oxidase small hydrophobic subunit	-1.22353	4.25548	-3.41042	ー	7.80358	7.85739	7.66245	5.79457	5.27998
	hydrogen metabolism		K05587	hoxF	bidirectional [NiFe] hydrogenase diaphorase subunit [EC:1.6.5.3]	-4.6235	ー	0	ー	ー	ー	ー	ー	ー
			K05588	hoxU	bidirectional [NiFe] hydrogenase diaphorase subunit [EC:1.6.5.3]	-3.97741	ー	-0.0740124	ー	ー	ー	ー	ー	ー
			K18008	hydA2	[NiFe] hydrogenase small subunit [EC:1.12.2.1]	ー	ー	ー	ー	ー	ー	ー	ー	ー
			K16885	qmoA	quinone-modifying oxidoreductase, subunit QmoA	4.35291	ー	4.115	ー	ー	ー	ー	ー	ー
			K16886	qmoB	quinone-modifying oxidoreductase, subunit QmoB	5.62038	ー	4.49691	ー	ー	ー	ー	ー	ー
			K16887	qmoC	quinone-modifying oxidoreductase, subunit QmoC	4.37136	ー	4.10994	ー	ー	ー	ー	ー	ー
			K06034	comD	sulfopyruvate decarboxylase subunit alpha [EC:4.1.1.79]	ー	ー	0	ー	ー	ー	ー	ー	ー
			K13039	comE	sulfopyruvate decarboxylase subunit beta [EC:4.1.1.79]	ー	ー	-3.86408	ー	ー	ー	ー	ー	-4.6253
			K17993	hydA	sulfhydrogenase subunit alpha [EC:1.12.1.3 1.12.1.5]	ー	ー	0	ー	ー	ー	ー	ー	ー
			K17994	hydD	sulfhydrogenase subunit delta [EC:1.12.1.3 1.12.1.5]	ー	ー	0	ー	ー	ー	ー	ー	ー
	Gluconeogenesis		K01622	FBP aldolase	fructose 1,6-bisphosphate aldolase/phosphatase [EC:4.1.2.13 3.1.3.11]	4.7068	0.759829	3.43474	5.07145	5.31057	4.75962	5.03154	4.89851	4.93758
			K01906	bioW	6-carboxyhexanoate--CoA ligase [EC:6.2.1.14]	4.23602	4.87677	4.06745	0.341462	ー	ー	ー	ー	ー
	Nitrogen metaboism		K02567	napA	periplasmic nitrate reductase NapA [EC:1.7.99.4]	2.76387	-2.73584	3.71755	0	0	ー	ー	ー	ー
			K00367	narB	ferredoxin-nitrate reductase [EC:1.7.7.2]	5.14097	ー	4.39416	2.3865	-0.324835	ー	ー	ー	-1.92217
	Nitrogen fixation		K02588	nifH	nitrogenase iron protein NifH [EC:1.18.6.1]	0	ー	-1.56223	ー	ー	ー	ー	ー	ー
			K02585	nifB	nitrogen fixation protein NifB	-7.81265	ー	-0.907976	ー	ー	ー	ー	ー	ー
			K02586	nifD	nitrogenase molybdenum-iron protein alpha chain [EC:1.18.6.1]	ー	ー	-1.01063	ー	ー	ー	ー	ー	-7.62164
			K02594	nifV	homocitrate synthase NifV [EC:2.3.3.14]	-6.40577	ー	-0.366538	ー	ー	ー	ー	ー	ー
			K00368	nirK	nitrite reductase (NO-forming) [EC:1.7.2.1]	ー	ー	-0.93283	ー	ー	ー	-1.29007	ー	ー
		a. Minus represents KO that was not detected.
